# Supplementary material for: Investigating Gender-based violence against internally displaced women in Debre Berhan, Central Ethiopia: A mixed-methods study using the socio-ecological framework
Source: PLoS One. 2025 Aug 13;20(8):e0329840. doi: 10.1371/journal.pone.0329840 (PMC12349714; doi:10.1371/journal.pone.0329840)
Supplement: S6 File — (CSV) [file pone.0329840.s006.csv]

age_of_responsdent	marital_status_of_respondent	Child_bornalive	Number_of_children	education_status	ever_use_familyplanning	Current_use_familyplanning	Type_of_familyplaning	Type_of_fp_inplant	Type_of_fp2_iud	Type_of_fp3_pills	Type_of_fp4_injectables	Type_of_fp5_condom	Type_of_fp6_others	specify_typeof_others	Have_you_been_ever_threatened	Where_was_the_above_al_violence_occured	Where_was_the_above_al_violence_occuredat_the_camp	Where_was_the_above_al_violence_occuredat_home	Where_was_the_above_al_violence_occuredduring_transit_travel	Who_was_the_perpetuator_of_the	Who_was_the_perpetuator_of_theintimate_partner	Who_was_the_perpetuator_of_themilitary	Who_was_the_perpetuator_of_thepolice	Who_was_the_perpetuator_of_theguards	Who_was_the_perpetuator_of_thefamily	Who_was_the_perpetuator_of_theneighbors	Who_was_the_perpetuator_of_theother	Specify_other	Did_any_of_the_above_violence_occured_the_last_12_months	Have_you_ever_been_hit_punche	Where_was_the_physically_hurt_occur	Where_was_the_physically_hurt_occurat_home	Where_was_the_physically_hurt_occurduring_transit_travel	Where_was_the_physically_hurt_occurat_the_camp	Who_was_the_perpetuator_of_the_001	Who_was_the_perpetuator_of_the_001intimate_partner	Who_was_the_perpetuator_of_the_001military	Who_was_the_perpetuator_of_the_001police	Who_was_the_perpetuator_of_the_001guards	Who_was_the_perpetuator_of_the_001family	Who_was_the_perpetuator_of_the_001neighbors	Who_was_the_perpetuator_of_the_001other	specify_other_001	Did_the_physically_hurt_occured_the_last_12_months	You_ever_forced_to_have_sex_againt_yourwill	Where_did_the_forced_inst_your_will_occur	Where_did_the_forced_inst_your_will_occurat_home	Where_did_the_forced_inst_your_will_occurduring_transit_travel	Where_did_the_forced_inst_your_will_occurat_the_camp
25	3	1	2	1	1	1	1	1	0	0	0	0	0		1	1	0	1	0	6	1	0	0	0	0	0	0		0	1	1	1	0	0	5	0	1	0	0	0	0	0		0	1	1	1	0	0
26	4	1	5	5	1	1	4	0	0	0	1	0	0		1	1	0	1	0	3	0	0	0	1	0	0	0		0	1	4	0	1	1	7	0	0	1	0	0	0	0		0	1	2	1	0	0
28	1	2		2	1	1	4	0	0	0	1	0	0		0															0															0
35	3	1	3	1	1	1	4	0	0	0	1	0	0		1	3	1	0	0	6	1	0	0	0	0	0	0		0	0															1	2	0	0	1
32	1	1	2	3	1	1	4	0	0	0	1	0	0		0															0															0
22	1	1	2	3	1	1	3	0	0	1	0	0	0		0															0															0
28	1	2		1	2										0															0															0
26	1	1	2	1	1	1	1	1	0	0	0	0	0		0															0															0
17	2	2		3	1	2	1	1	0	0	0	0	0		0															1	1	1	0	0	6	0	0	0	0	0	1	0		1	0
22	4	1	2	1	1	2	4	0	0	0	1	0	0		0															1	1	1	0	0	2	1	0	0	0	1	0	0		0	0
41	1	1	9	3	1	1	2	0	1	0	0	0	0		0															1	1	1	0	0	3	1	0	0	0	0	0	0		0	0
22	3	1	1	3	1	1	1	1	0	0	0	0	0		1	1	0	1	0	6	1	0	0	0	0	0	0		0	0															0
17	2	2		4	2										0															0															0
28	1	1	1	1	1	1	4	0	0	0	1	0	0		0															0															0
49	3	1	6	1	1	1	1	1	0	0	0	0	0		0															0															0
28	1	1	2	1	1	1	1	1	0	0	0	0	0		0															0															0
18	2	2		3	2										0															0															0
28	1	1	3	2	1	1	4	0	0	0	1	0	0		0															0															0
32	1	1	2	3	1	1	4	0	0	0	1	0	0		0															0															0
42	1	1	4	1	2										1	1	0	1	0	2	1	0	0	0	1	0	0		0	1	1	1	0	0	2	1	0	0	0	1	0	0		0	0
25	2	1	2	3	1	1	3	0	0	1	0	0	0		1	1	0	1	0	6									0	1	1	1	0	0	7	0	0	1	0	0	0	0		1	1	3	0	1	0
33	1	1	3	1	1	1	4	0	0	0	1	0	0		1	3	0	1	0	1	0	0	0	0	1	0	0		0	1	3	1	0	0	3	1	0	0	0	0	0	0		0	1	1	1	0	0
34	1	1	2	3	1	1	1	1	0	0	0	0	0		0															0															0
19	3	2		1	1	2	6	0	0	0	0	0			1	1	0	1	0	6	1	0	0	0	0	0	0		0	1	1	1	0	0	3	1	0	0	0	0	0	0		1	1	2	1	0	0
39	1	1	6	2	1	1	1	1	0	0	0	0	0		1	1	0	1	0	6	1	0	0	0	0	0	0		0	1	1	1	0	0	3	1	0	0	0	0	0	0		0	0
40	1	1	2	1	1	1	4	0	0	0	1	0	0		0															0															0
38	1	1	6	1	1	1	4	0	0	0	1	0	0		0															0															0
28	1	1	5	1	1	1	1	1	0	0	0	0	0		1	1	0	1	0	6	1	0	0	0	0	0	0		0	1	1	1	0	0	3	1	0	0	0	0	0	0		0	0
30	1	1	1	3	1	1	1	1	0	0	0	0	0		0															0															0
48	1	1	6	1	2										0															0															0
34	1	1	3	1	1	1	4	0	0	0	1	0	0		0															1	1	1	0	0	3	1	0	0	0	0	0	0		0	0
48	1	1	5	3	1	2	4	0	0	0	1	0	0		1	4		0		6									0	0															0
16	2	2		3	2										1	1		1		6									0	0															0
16	2	2		3	2										0															1	4				5									0	0
35	4	1	3	1	1	2	6	0	0	0	0	0	1	Calander	0															1	1	1	0	0	2	1	0	0	0	1	0	0		0	0
32	1	1	4	1	1	1	4	0	0	0	1	0	0		0															0															0
45	1	1	5	1	2										0															0															0
40	3	1	4	1	2										0															1	1	1	0	0	3	1	0	0	0	0	0	0		1	0
36	1	1	2	1	1	1	4	0	0	0	1	0	0		1	4	0	0	1	1	0	0	0	0	1	0	0		0	1	5	0	1	0	1	0	0	0	0	1	0	0		0	1	3	0	1	0
37	1	1	1	1	1	1	4	0	0	0	1	0	0		1	1	0	1	0	6	1	0	0	0	0	0	0		0	1	1	1	0	0	3	1	0	0	0	0	0	0		0	0
37	1	1	7	1	1	1	4	0	0	0	1	0	0		0															0															0
34	4	1	3	1	1	1	4	0	0	0	1	0	0		0															0															0
15	2	2		3	2										0															0															0
35	1	1	6	1	1	1	1	1	0	0	0	0	0		0															1	1	1	0	0	2	1	0	0	0	1	0	0		1	0
28	1	1	2	3	1	1	1	1	0	0	0	0	0		0															0															0
40	3	1	1	1	2										0															0															0
45	1	1	6	1	2										0															1	1	1	0	0	3	1	0	0	0	0	0	0		1	0
37	1	1	2	1	1	1		1	0	0	1	0	0		0															1	1	1	0	0	3	1	0	0	0	0	0	0		0	0
35	1	1	4	1	1	1	4	0	0	0	1	0	0		0															0															0
25	1	1	2	3	1	1	4	0	0	0	1	0	0		0															0															0
28	1	1	3	4	1	1	4	0	0	0	1	0	0		0															0															0
30	1	1	3	1	1	1	4	0	0	0	1	0	0		0															0															0
23	4	1	1	3	1	2	1	1	0	0	0	0	0		1	1	0	1	0	6	1	0	0	0	0	0	0		1	1	1	1	0	0	6	0	0	0	0	0	1	0		0	1	1	1	0	0
20	2	2		1	2										1	1	0	1	0	5	0	0	0	0	0	1	0		1	1	1	1	0	0	6	0	0	0	0	0	1	0		1	0
25	1	1	1	1	1	1	4	0	0	0	1	0	0		1	1	0	1	0	2	1	0	0	0	1	0	0		0	1	1	1	0	0	2	1	0	0	0	1	0	0		0	1	1	1	0	0
30	1	1	2	1	1	1	6	0	0	0	0	0	1	Calander	1	1	0	1	0	6	1	0	0	0	0	0	0		1	1	1	1	0	0	3	1	0	0	0	0	0	0		0	0
25	3	2		3	1	2	4	0	0	0	1	0	0		1	1	0	1	0	6	1	0	0	0	0	0	0		0	1	1	1	0	0	3	1	0	0	0	0	0	0		0	0
28	3	1	3	3	1	2	6	0	0	0	0	0	1	Lactation	1	4		0		6									1	0															0
48	3	1	2	1	2										0															0															0
16	2	2		3	2										0															0															0
49	1	1	5	1	2										0															0															0
16	2	2		3	2										0															0															0
30	3	1	3	3	1	1	4	0	0	0	1	0	0		1	4		0		6									1	0															0
30	1	1	1	1	2										0															0															0
37	1	1	4	1	1	2	6	0	0	0	0	0	1	Calander	1	3	0	1	0	1	0	0	0	0	1	0	0		1	0															0
33	4	1	2	3	1	2	6	0	0	0	0	0	1	Calander	1	1	0	1	0	6	1	0	0	0	0	0	0		0	1	1	1	0	0	3	1	0	0	0	0	0	0		0	0
40	1	1	8	1	1	2	4	0	0	0	1	0	0		1	1	0	1	0	2	1	0	0	0	1	0	0		1	1	1	1	0	0	2	1	0	0	0	1	0	0		1	1	1	1	0	0
35	1	1	4	1	1	2	4	0	0	0	1	0	0		0															0															0
44	1	1	7	1	1	2	6	0	0	0	0	0	1	Calander	0															0															0
25	2	2		1	2										0															0															0
20	4	1	1	1	1	1	4	0	0	0	1	0	0		0															0															0
25	1	2		3	1	1	4	0	0	0	1	0	0		0															0															0
23	1	1	1	1	1	1	4	0	0	0	1	0	0		0															0															0
45	4	1	6	1	2										0															0															0
45	1	1	8	1	2										0															0															0
32	1	1	3	3	1	1	4	0	0	0	1	0	0		0															0															0
49	1	1	7	1	1	2	6	0	0	0	0	0	1	Calander	0															0															0
35	1	1	2	1	1	1	1	1	0	0	0	0	0		0															0															0
40	1	1	5	1	1	1	1	1	0	0	0	0	0		0															0															0
40	1	1	6	1	1	1	1	1	0	0	0	0	0		0															0															1	1	1	0	0
31	1	1	2	3	1	1	3	0	0	1	0	0	0		1	1	0	1	0	6	1	0	0	0	0	0	0		1	1	1	1	0	0	3	1	0	0	0	0	0	0		1	1	1	1	0	0
36	1	1	7	1	1	1	4	0	0	0	1	0	0		0															0															0
35	1	1	6	1	1	1	4	0	0	0	1	0	0		0															0															0
21	1	2		3	1	1	4	0	0	0	1	0	0		0															0															0
27	1	1	2	3	1	1	4	0	0	0	1	0	0		0															0															0
36	1	1	4	1	1	1	4	0	0	0	1	0	0		1	1	0	1	0	1	0	0	0	0	1	0	0		1	1	1	1	0	0	2	1	0	0	0	1	0	0		1	0
45	4	1	3	1	2										0															0															0
46	1	1	5	1	1	2	6	0	0	0	0	0	1	Calander	1	1	0	1	0	2	1	0	0	0	1	0	0		0	1	1	1	0	0	2	1	0	0	0	1	0	0		0	1	1	1	0	0
30	1	1	4	1	1	2	6	0	0	0	0	0	1	Lactation	0															0															0
45	1	1	3	1	2										0															0															0
30	1	1	3	1	1	1	4	0	0	0	1	0	0		1	1	0	1	0	6	1	0	0	0	0	0	0		1	1	1	1	0	0	2	1	0	0	0	1	0	0		1	1	1	1	0	0
25	1	1	1	1	1	1	4	0	0	0	1	0	0		1	1	0	1	0	6	1	0	0	0	0	0	0		0	1	1	1	0	0	3	1	0	0	0	0	0	0		0	1	1	1	0	0
37	1	1	4	1	1	1	4	0	0	0	1	0	0		0															0															0
35	1	1	7	1	2										0															0															0
45	1	1	4	1	2										0															0															0
43	1	1	7	1	1	1	4	0	0	0	1	0	0		0															0															0
40	1	1	4	1	1	1	4	0	0	0	1	0	0		0															0															0
25	1	1	3	1	1	1	4	0	0	0	1	0	0		0															0															0
28	1	1	2	1	1	1	1	1	0	0	0	0	0		0															0															0
35	3	1	5	1	2										0															0															0
35	3	1	2	1	1	2	6	0	0	0	0	0	1	Calander	0															0															0
35	1	1	4	1	2										0															1	3				2									1	0
35	1	1	2	1	1	2	6	0	0	0	0	0	1	Calander	0															0															0
30	1	1	5	1	1	2	4	0	0	0	1	0	0		0															0															0
32	1	1	4	1	1	1	4	0	0	0	1	0	0		0															0															0
45	3	1	3	1	2										0															0															0
40	1	1	3	4	1	1	1	1	0	0	0	0	0		0															0															0
38	1	1	6	1	1	1	1	1	0	0	0	0	0		0															1	5	0	1	0	3	1	0	0	0	0	0	0		1	1	3	0	1	0
35	1	1	4	1	1	2	1	1	0	0	0	0	0		0															0															0
40	1	1	8	1	1	2	1	1	0	0	0	0	0		0															0															0
30	1	1	2	2	1	1	1	1	0	0	0	0	0		0															0															0
27	1	1	2	3	1	1	1	1	0	0	0	0	0		1	1	0	1	0	6	1	0	0	0	0	0	0		1	0															0
36	1	1	5	3	1	1	1	1	0	0	0	0	0		0															0															0
30	1	1	5	1	1	1	1	1	0	0	0	0	0		0															0															0
28	1	1	2	3	1	1	1	1	0	0	0	0	0		0															0															0
38	1	1	3	1	2										0															0															0
42	1	1	3	1	2										0															0															0
28	1	1	3	1	1	1	4	0	0	0	1	0	0		0															1	3				5									0	0
23	3	1	2	3	1	2	4	0	0	0	1	0	0		0															0															0
25	1	1	2	3	1	1		0	0	1	1	0	0		0															0															0
45	3	1	8	1	2										0															0															0
45	1	1	5	1	1	2	4	0	0	0	1	0	0		0															0															0
28	3	1	3	1	1	2	4	0	0	0	1	0	0		1	4	0	0	1	6	1	0	0	0	0	0	0		1	0															0
37	3	1	5	1	1	2	4	0	0	0	1	0	0		0															0															0
45	1	1	5	1	1	2	3	0	0	1	0	0	0		0															0															0
18	2	2		3	2										0															0															0
25	1	1	1	2	1	1	3	0	0	1	0	0	0		0															0															0
44	3	1	5	3	1	2	4	0	0	0	1	0	0		0															0															0
15	2	2		3	2										0															0															0
35	1	1	4	1	1	1	4	0	0	0	1	0	0		0															1	3				3									1	0
16	2	2		3	2										0															0															1	2
48	1	1	7	1	1	1	4	0	0	0	1	0	0		1	1	0	1	0	6	1	0	0	0	0	0	0		1	0															0
25	4	1	1	3	1	2	6	0	0	0	0	0	1	Calander	0															0															0
35	1	1	5	3	1	1	4	0	0	0	1	0	0		0															0															0
33	1	1	1	1	1	2		0	0	1	1	0	0		0															0															0
30	1	1	2	1	1	2		1	0	0	1	0	0		1	1	0	1	0	6	1	0	0	0	0	0	0		0	0															0
45	1	1	4	1	1	1	4	0	0	0	1	0	0		0															0															0
35	1	1	5	1	2										1	3	0	1	0	4	0	1	0	0	0	0	0		0	0															0
35	1	1	5	1	2										0															0															0
45	1	1	8	1	2										0															0															0
35	1	1	5	1	2										0															0															0
45	1	1	3	1	1	2	4	0	0	0	1	0	0		0															0															0
44	1	1	3	1	2										0															0															0
40	4	1	6	2	1	2	6	0	0	0	0	0	1	Calander	0															0															0
49	3	1	9	1	2										0															1	3				2									1	0
35	1	1	7	1	2										0															1	3				3									0	0
40	1	1	7	3	1	1	4	0	0	0	1	0	0		0															1	3	1	0	0	3	1	0	0	0	0	0	0		0	0
20	1	2		3	2										1	1	0	1	0	5	0	0	0	0	0	1	0		1	1	1	1	0	0	6	0	0	0	0	0	1	0		1	1	1	1	0	0
35	1	1	2	1	1	2	4	0	0	0	1	0	0		0															0															0
16	2	2		1	2										0															0															0
16	2	2		3	2										0															0															0
18	2	2		3	2										0															0															0
16	2	2		3	2										1	3	1	0	0	5	0	0	0	0	0	1	0		0	0															0
16	2	2		3	2										0															0															0
45	2	1	5	2	2										0															0															0
27	1	2		1	2										0															0															0
30	3	1	2	1	1	2	4	0	0	0	1	0	0		0															0															0
45	1	1	2	1	1	1	4	0	0	0	1	0	0		0															1	1				3									1	0
48	1	1	2	1	2										0															1	1				3									1	0
29	1	1	4	1	1	1		0	0	1	1	0	0		0															0															0
20	1	2		3	1	1	4	0	0	0	1	0	0		0															0															0
45	1	1	6	1	1	2	6	0	0	0	0	0	1	Calander	0															0															0
28	1	1	3	1	1	1	4	0	0	0	1	0	0		0															0															0
45	1	1	4	1	1	2		0	0	1	1	0	0		0															0															0
45	1	1	6	1	1	2	4	0	0	0	1	0	0		0															0															0
49	4	1	5	1	1	2	4	0	0	0	1	0	0		0															0															0
38	1	1	8	1	1	1	1	1	0	0	0	0	0		1	1	0	1	0	6	1	0	0	0	0	0	0		1	1	1	1	0	0	3	1	0	0	0	0	0	0		1	1	2	1	0	0
49	1	1	7	1	1	1	1	1	0	0	0	0	0		0															0															0
25	1	1	4	1	1	1	1	1	0	0	0	0	0		0															0															0
35	1	1	5	1	1	1	1	1	0	0	0	0	0		0															0															0
37	3	1	4	1	1	2	1	1	0	0	0	0	0		0															0															0
36	1	1	4	1	1	1	1	1	0	0	0	0	0		0															0															0
46	1	1	6	1	1	1	1	1	0	0	0	0	0		0															0															1	1	1	0	0
30	1	1	2	2	1	1	4	0	0	0	1	0	0		0															1	5				6									0	0
28	1	1	1	3	1	1		1	0	1	0	0	0		0															0															0
25	1	1	2	1	1	1	4	0	0	0	1	0	0		0															0															0
35	1	1	6	1	1	1	4	0	0	0	1	0	0		1	1	0	1	0	6	1	0	0	0	0	0	0		1	1	1	1	0	0	3	1	0	0	0	0	0	0		0	0
35	1	1	3	1	1	1	4	0	0	0	1	0	0		0															1	1				3									1	0
45	1	1	8	1	1	2	6	0	0	0	0	0	1	Calander	1	1	0	1	0	6	1	0	0	0	0	0	0		1	1	1	1	0	0	3	1	0	0	0	0	0	0		0	1	2	1	0	0
38	1	1	4	1	1	2	6	0	0	0	0	0			0															0															0
45	1	1	6	1	1	2	4	0	0	0	1	0	0		0															0															0
35	1	1	6	1	1	2	4	0	0	0	1	0	0		1	3	1	0	0	6	1	0	0	0	0	0	0		1	0															0
35	1	1	3	1	1	1	4	0	0	0	1	0	0		1	1	0	1	0	6	1	0	0	0	0	0	0		0	0															0
31	1	1	3	1	1	2	6	0	0	0	0	0	1	Calander	1	3	1	0	0	5	0	0	0	0	0	1	0		1	1	3	0	0	1	6	0	0	0	0	0	1	0		1	0
46	1	1	5	1	1	2	6	0	0	0	0	0	1	Calander	0															1	3				3									1	0
30	1	1	3	1	1	1	4	0	0	0	1	0	0		0															0															0
25	1	1	1	3	1	1	4	0	0	0	1	0	0		0															0															0
27	1	1	2	3	1	1		0	0	1	1	0	0		0															0															0
30	1	1	6	1	1	1	4	0	0	0	1	0	0		1	1	0	1	0	6	1	0	0	0	0	0	0		0	1	1	1	0	0	3	1	0	0	0	0	0	0		1	0
20	1	1	1	1	1	1	4	0	0	0	1	0	0		0															0															0
20	1	1	1	3	1	1	4	0	0	0	1	0	0		0															0															0
20	3	2		3	1	1	4	0	0	0	1	0	0		0															0															0
30	1	1	5	1	2										0															0															0
28	1	1	4	1	1	1	4	0	0	0	1	0	0		0															0															0
25	1	1	2	1	1	1	4	0	0	0	1	0	0		0															0															0
35	3	1	3	1	2										0															0															0
40	4	1	3	1	2										0															0															0
35	1	1	4	1	2										0															0															0
35	1	1	3	1	1	1	4	0	0	0	1	0	0		0															0															0
35	1	1	3	1	1	1	4	0	0	0	1	0	0		0															0															0
35	1	1	5	1	1	1	4	0	0	0	1	0	0		0															0															0
25	1	1	3	1	1	1	4	0	0	0	1	0	0		0															0															0
35	1	1	4	1	1	1	4	0	0	0	1	0	0		0															0															0
45	1	1	6	1	1	2	3	0	0	1	0	0	0		0															0															0
25	1	1	3	3	1	1		1	0	0	1	0	0		0															0															0
45	3	1	2	1	1	2	4	0	0	0	1	0	0		0															0															0
40	1	1	4	1	2										0															0															0
25	1	1	3	1	1	1	4	0	0	0	1	0	0		0															0															0
20	1	2		3	1	1	4	0	0	0	1	0	0		0															0															0
18	2	2		3	2										0															0															0
15	2	2		3	2										0															0															0
15	2	2		3	2										0															0															0
35	1	1	4	1	1	1	3	0	0	1	0	0	0		0															0															0
20	1	2		1	1	1	4	0	0	0	1	0	0		0															0															0
48	1	1	2	1	2										0															0															0
15	2	2		3	2										0															0															0
20	1	2		3	1	1	4	0	0	0	1	0	0		0															0															0
45	1	1	5	1	2										0															0															0
35	1	1	4	1	1	2	6	0	0	0	0	0	1	Calander	0															0															0
17	2	2		3	2										0															0															0
40	3	1	4	1	2										0															0															0
16	2	2		3	2										0															0															0
40	4	1	2	1	2										0															0															0
45	3	1	3	1	2										0															0															0
28	3	1	3	1	1	1	4	0	0	0	1	0	0		0															0															0
29	3	1	2	3	1	2	3	0	0	1	0	0	0		0															0															0
40	1	1	5	1	1	1		1	0	0	1	0	0		0															0															0
38	1	1	7	1	1	1	4	0	0	0	1	0	0		0															0															0
18	1	2		3	1	1	1	1	0	0	0	0	0		0															0															0
25	1	1	3	1	1	1	1	1	0	0	0	0	0		0															0															0
19	1	2		4	1	1	1	1	0	0	0	0	0		0															0															0
25	1	1	1	4	1	1	1	1	0	0	0	0	0		0															0															0
37	1	1	5	1	1	1	1	1	0	0	0	0	0		0															0															0
35	1	1	6	1	1	1	1	1	0	0	0	0	0		0															0															0
23	1	1	2	3	1	1	1	1	0	0	0	0	0		0															0															0
45	4	1	3	1	1	2	1	1	0	0	0	0	0		0															0															0
48	1	1	7	1	2										0															0															0
32	1	1	1	1	2										1	1	0	1	0	7	0	0	0	0	0	0	1	I dont know	1	1	1	1	0	0	1	0	0	0	0	1	0	0		1	1	1	1	0	0
29	2	2		1	1	2	6	0	0	0	0	0			0															0															0
36	4	1	5	3	2										0															1	3				2									1	0
49	1	1	4	1	2										0															1	1				3									0	0
38	1	1	5	1	1	2	6	0	0	0	0	0	1	Lactation	1	1		1		6									0	0															0
48	1	1	6	1	2										1	1		1		6									0	0															0
30	1	1	3	3	2										0															1	1				5									0	0
40	3	1	6	2	1	2	6	0	0	0	0	0	1	Lactation	0															1	1				5									0	0
29	1	1	4	2	1	2	4	0	0	0	1	0	0		0															0															1	2
27	1	1	1	1	1	2	4	0	0	0	1	0	0		0															0															0
30	1	1	3	1	1	1	4	0	0	0	1	0	0		0															0															0
38	1	1	3	1	1	1	4	0	0	0	1	0	0		0															0															0
35	1	1	6	1	1	1	4	0	0	0	1	0	0		0															0															0
29	1	1	1	3	1	1	4	0	0	0	1	0	0		0															0															0
25	1	1	2	1	1	1	4	0	0	0	1	0	0		0															0															0
25	1	1	2	3	1	1	4	0	0	0	1	0	0		0															0															0
26	1	1	2	3	1	2	6	0	0	0	0	0	1	Calander	0															0															0
18	2	2		4	2										0															0															0
16	1	2		3	2										0															1	3				1									1	0
40	1	1	6	1	2										1	3		1		2									1	0															0
38	1	1	6	1	1	1	4	0	0	0	1	0	0		1	3		1		4									1	0															0
22	1	1	1	4	1	2	6	0	0	0	0	0	1	Lactation	0															1	3				2									1	0
38	1	1	4	2	1	1	4	0	0	0	1	0	0		0															1	1				3									0	0
25	2	2		3	1	1	4	0	0	0	1	0	0		1	1		1		6									0	0															0
35	1	1	5	1	1	1	3	0	0	1	0	0	0		1	3		0		6									0	0															0
27	1	1	1	3	1	2	4	0	0	0	1	0	0		0															0															0
30	1	1	5	2	1	2	4	0	0	0	1	0	0		0															0															1	2
35	4	1	6	1	1	2	6	0	0	0	0	0	1	Calander	0															0															0
35	1	1	4	4	1	2	6	0	0	0	0	0	1	Calander	0															0															0
38	1	1	6	1	1	2	4	0	0	0	1	0	0		0															0															0
30	3	1	3	2	1	1	4	0	0	0	1	0	0		1	1	0	1	0	6	1	0	0	0	0	0	0		0	0															0
45	1	1	5	1	2										0															0															0
16	2	2		4	2										0															0															0
35	1	1	4	1	1	1		0	0	1	1	0	0		0															0															0
19	2	2		5	2										0															0															0
29	2	2		3	1	2	6	0	0	0	0	0			0															0															0
40	1	1	6	1	1	1	4	0	0	0	1	0	0		0															0															0
18	2	2		3	1	1	4	0	0	0	1	0	0		0															0															0
38	1	1	2	1	1	1	4	0	0	0	1	0	0		0															0															0
28	1	1	2	2	1	1		0	1	0	1	0	0		0															0															0
32	1	1	3	2	1	1	4	0	0	0	1	0	0		0															0															0
30	2	2		3	1	2	6	0	0	0	0	0			0															0															0
22	1	1	1	4	1	2	1	1	0	0	0	0	0		0															0															1	2
28	1	2		2	1	1	1	1	0	0	0	0	0		0															0															0
45	1	1	3	2	1	2	1	1	0	0	0	0	0		0															0															1	2
35	1	1	5	1	1	2	6	0	0	0	0	0	1	Calander	0															1	1				3									0	0
45	1	1	5	1	2										0															0															0
25	1	2		3	1	2	3	0	0	1	0	0	0		1	4	0	0	1	6	1	0	0	0	0	0	0		1	0															0
42	1	1	4	1	1	1		1	0	0	1	0	0		0															1	1	1	0	0	3	1	0	0	0	0	0	0		1	0
18	2	2		4	2										0															1	1	1	0	0	1	0	0	0	0	1	0	0		1	0
45	3	1	3	1	1	2	6	0	0	0	0	0	0		0															1	3				2									0	0
18	2	2		3	2										0															1	3				3									0	0
16	2	2		3	2										0															0															1	2
45	4	1	4	1	2										0															0															0
26	4	2		3	1	2	6	0	0	0	0	0	1	Calander	0															0															0
25	1	1	1	3	1	2	6	0	0	0	0	0	1	Calander	1	3	1	0	0	1	0	0	0	0	1	0	0		1	1	3	0	0	1	1	0	0	0	0	1	0	0		1	0
37	1	1	3	1	1	1	4	0	0	0	1	0	0		0															1	3				2									0	0
30	1	1	7	1	1	1		1	0	0	1	0	0		0															1	2	1	1	0	5	0	1	0	0	0	0	0		1	0
31	1	1	3	3	1	1	4	0	0	0	1	0	0		0															0															0
38	1	1	4	2	1	1	4	0	0	0	1	0	0		0															0															0
39	1	1	5	1	1	1	4	0	0	0	1	0	0		0															0															0
18	2	2		3	2										0															0															0
18	3	1	6	1	2										0															0															0
48	4	1	2	1	2										0															0															0
38	3	1	5	1	1	1	1	1	0	0	0	0	0		1	3	1	0	0	6	1	0	0	0	0	0	0		1	1	1	1	0	0	3	1	0	0	0	0	0	0		1	0
20	1	1	2	3	1	1	1	1	0	0	0	0	0		0															0															0
30	1	1	4	1	1	1	1	1	0	0	0	0	0		0															0															0
32	1	1	3	2	1	1	1	1	0	0	0	0	0		0															0															0
17	1	2		3	1	1	1	1	0	0	0	0	0		0															0															0
45	1	1	6	1	1	1	1	1	0	0	0	0	0		0															0															0
35	1	1	5	1	1	1	1	1	0	0	0	0	0		1	1	0	1	0	6	1	0	0	0	0	0	0		1	0															0
24	1	1	1	1	1	1	1	1	0	0	0	0	0		0															0															0
41	1	1	6	1	1	1	1	1	0	0	0	0	0		0															1	1				3									0	0
34	4	1	3	2	1	1	1	1	0	0	0	0	0		0															0															0
18	1	1	1	4	1	1	1	1	0	0	0	0	0		0															0															0
30	4	1	3	2	1	2	1	1	0	0	0	0	0		0															0															0
36	1	1	2	2	1	1	1	1	0	0	0	0	0		0															0															0
38	1	1	4	1	1	1	1	1	0	0	0	0	0		0															0															0
35	1	1	4	1	1	1	1	1	0	0	0	0	0		0															1	1	1	0	0	2	1	0	0	0	1	0	0		1	0
36	3	1	6	1	1	1	1	1	0	0	0	0	0		0															0															0
24	1	1	1	3	1	1	1	1	0	0	0	0	0		0															0															0
28	1	1	4	1	1	1	1	1	0	0	0	0	0		0															0															0
25	1	1	2	3	1	1	1	1	0	0	0	0	0		0															0															0
35	1	1	3	1	1	1	1	1	0	0	0	0	0		0															0															0
33	1	1	5	3	1	1	1	1	0	0	0	0	0		1	4	0	0	1	4	0	1	0	0	0	0	0		1	1	1	1	0	0	5	0	1	0	0	0	0	0		1	0
35	1	1	3	1	1	1	1	1	0	0	0	0	0		1	3		0		6									1	0															0
28	1	1	2	1	1	1	1	1	0	0	0	0	0		0															1	1				3									0	0
25	1	1	2	3	1	1	1	1	0	0	0	0	0		0															0															0
22	1	1	1	3	1	1	1	1	0	0	0	0	0		0															0															0
36	1	1	4	1	1	1	1	1	0	0	0	0	0		0															0															0
38	1	1	4	1	1	1	1	1	0	0	0	0	0		0															0															0
36	1	1	6	1	1	1	1	1	0	0	0	0	0		0															0															0
42	1	1	5	1	1	1	1	1	0	0	0	0	0		0															0															0
45	1	1	8	1	1	1	1	1	0	0	0	0	0		0															1	3				1									1	0
25	1	1	3	1	1	1	1	1	0	0	0	0	0		0															0															0
21	1	1	1	3	1	1	1	1	0	0	0	0	0		0															0															1	2
40	4	1	3	1	1	2	1	1	0	0	0	0	0		0															1	1	1	0	0	3	1	0	0	0	0	0	0		0	0
35	1	1	4	1	1	1	1	1	0	0	0	0	0		0															0															0
29	1	1	1	3	1	1	1	1	0	0	0	0	0		1	4		0		7									1	0															0
25	1	1	3	3	1	1	1	1	0	0	0	0	0		0															0															0
28	1	1	3	1	1	1	1	1	0	0	0	0	0		0															0															0
22	1	1	1	1	1	1	1	1	0	0	0	0	0		0															0															0
42	1	1	6	1	1	1	1	1	0	0	0	0	0		1	3		1		4									1	0															0
22	1	1	1	3	1	1	1	1	0	0	0	0	0		1	3		1		5									1	0															0
30	1	1	4	1	1	1	1	1	0	0	0	0	0		0															0															0
38	3	1	5	1	1	1	1	1	0	0	0	0	0		0															0															0
35	1	1	2	1	1	1	1	1	0	0	0	0	0		0															0															0
32	3	1	1	1	1	1	1	1	0	0	0	0	0		0															0															0
33	1	1	4	2	1	1	1	1	0	0	0	0	0		0															0															0
43	3	1	4	1	1	1	1	1	0	0	0	0	0		0															1	1	1	0	0	4	1	1	0	0	0	0	0		1	0
30	1	1	3	1	1	1	1	1	0	0	0	0	0		0															0															0
42	1	1	5	1	1	1	1	1	0	0	0	0	0		0															0															0
42	1	1	7	1	2										0															1	1				3									0	0
23	4	1	1	3	1	2	4	0	0	0	1	0	0		0															0															0
20	1	1	1	1	1	1	4	0	0	0	1	0	0		0															0															0
35	1	1	3	1	1	2	4	0	0	0	1	0	0		0															0															0
36	1	1	2	1	1	1	4	0	0	0	1	0	0		0															0															0
45	1	1	8	1	2										0															0															0
19	4	2		3	1	2	4	0	0	0	1	0	0		0															1	1	1	0	0	5	0	1	0	0	0	0	0		1	0
25	4	1	2	1	1	2	6	0	0	0	0	0	1	Lactation	1	4		0		4									1	0															0
20	3	1	2	3	1	2	4	0	0	0	1	0	0		0															0															0
37	4	1	4	1	2										0															1	2				5									0	0
35	1	1	1	3	1	2	4	0	0	0	1	0	0		0															0															0
20	1	1	1	4	1	2	4	0	0	0	1	0	0		1	1	0	1	0	6	1	0	0	0	0	0	0		1	0															0
25	3	1	3	2	1	2	4	0	0	0	1	0	0		0															0															0
15	2	2		3	2										0															0															0
17	2	2		3	2										0															0															0
16	2	2		3	2										0															0															0
26	3	1	2	1	1	2	4	0	0	0	1	0	0		0															0															0
35	4	1	3	1	1	2		1	0	0	1	0	0		0															1	1	1	0	0	2	1	0	0	0	1	0	0		1	0
25	4	1	1	3	1	2	6	0	0	0	0	0	1	Calander	0															0															0
28	1	1	3	1	1	1	4	0	0	0	1	0	0		0															0															0
45	4	1	3	1	2										0															0															0
21	1	1	1	1	1	1	4	0	0	0	1	0	0		0															0															0
16	2	2		3	2										0															0															0
20	4	2		3	1	2	4	0	0	0	1	0	0		0															0															0
20	1	1	1	3	1	1	4	0	0	0	1	0	0		0															0															0
28	1	1	3	1	1	1	4	0	0	0	1	0	0		0															0															0
25	4	2		3	1	2	6	0	0	0	0	0	1	Calander	0															0															0
25	4	1	2	2	1	2	4	0	0	0	1	0	0		0															0															0
25	1	1	1	4	1	1	4	0	0	0	1	0	0		0															0															0
17	2	2		3	2										0															0															0
16	2	2		3	2										0															0															0
30	1	1	3	1	1	1	4	0	0	0	1	0	0		1	3		1		5									1	0															0
48	1	1	6	1	2										1	1		1		6									1	0															0
34	1	1	4	3	1	1	3	0	0	1	0	0	0		1	1		1		6									1	0															0
19	2	2		3	2										0															1	1				3									1	0
35	1	1	4	1	1		4	0	0	0	1	0	0		1	2		0		6									1	0															0
44	1	1	5	1	2										1	1	0	1	0	4	0	1	0	0	0	0	0		1	1	1	1	0	0	5	0	1	0	0	0	0	0		1	0
25	1	1	3	2	1	2	4	0	0	0	1	0	0		0															1	3				5									0	0
49	1	1	7	1	1	2	4	0	0	0	1	0	0		0															0															0
48	3	1	6	2	1	2	4	0	0	0	1	0	0		0															0															1	2
40	1	1	3	2	2										0															0															0
18	1	2		3	1	1	4	0	0	0	1	0	0		0															0															1	3
35	1	1	8	1	2										0															0															0
25	4	2		3	1	2	6	0	0	0	0	0	1	Calander	0															0															0
18	1	2		3	1	2	6	0	0	0	0	0	1	Calander	0															0															0
35	1	1	5	1	1	1	4	0	0	0	1	0	0		0															0															0
30	2	2		1	2										0															0															0
45	4	1	6	1	1	2	6	0	0	0	0	0			1	1	0	1	0	6	1	0	0	0	0	0	0		1	0															0
23	2	2		3	2										0															0															0
45	1	1	4	2	1	1	4	0	0	0	1	0	0		0															0															0
25	1	1	2	1	1	1	4	0	0	0	1	0	0		0															0															0
18	1	2		3	2										0															0															0
35	1	1	4	1	1	1	4	0	0	0	1	0	0		0															0															0
41	3	1	4	1	2										0															0															0
42	1	1	3	3	1	1	4	0	0	0	1	0	0		0															0															0
38	1	1	3	1	1	1	4	0	0	0	1	0	0		0															0															0
38	4	1	2	1	1	1	4	0	0	0	1	0	0		0															0															0
25	1	1	3	3	1	1	4	0	0	0	1	0	0		0															0															0
25	2	2		3	1	1	4	0	0	0	1	0	0		0															0															0
19	1	2		3	1	1	4	0	0	0	1	0	0		0															0															0
48	1	1	13	1	2										0															0															0
35	1	1	6	1	1	2	4	0	0	0	1	0	0		0															0															0
22	1	2		3	1	1	4	0	0	0	1	0	0		0															0															0
28	1	1	1	1	2										0															0															0
40	4	1	1	1	2										0															0															0
43	1	1	7	1	2										0															0															0
34	1	1	3	1	1	1	4	0	0	0	1	0	0		0															0															0
18	1	2		4	1	1	4	0	0	0	1	0	0		0															0															0
27	1	1	4	3	1	1	4	0	0	0	1	0	0		0															0															0
38	2	2		1	2										0															0															0
26	1	1	2	1	1	1	4	0	0	0	1	0	0		0															0															0
30	1	1	3	3	1	2	6	0	0	0	0	0	1	Calander	0															1	3				1									1	0
37	3	2		1	1	1	4	0	0	0	1	0	0		1	3	0	1	0	6	1	0	0	0	0	0	0		1	1	3	1	0	0	6	0	0	0	0	0	1	0		0	0
28	1	1	4	1	1	2	4	0	0	0	1	0	0		0															0															0
24	3	1	1	2	1	2	4	0	0	0	1	0	0		0															1	4				6									0	0
35	1	1	8	2	1	1		1	0	0	1	0	0		1	1	0	1	0	6	1	0	0	0	0	0	0		1	1	1	1	0	0	3	1	0	0	0	0	0	0		0	0
38	4	1	2	1	2										1	3	0	1	0	1	0	0	0	0	1	0	0		1	1	3	1	0	0	1	0	0	0	0	1	0	0		0	0
15	2	2		1	2										0															0															0
16	2	2		3	2										0															0															1	2
45	3	1	4	2	2										0															0															0
20	4	2		3	1	2		0	0	1	1	0	0		0															0															0
25	1	1	1	3	1	2	6	0	0	0	0	0			1	1	0	1	0	6	1	0	0	0	0	0	0		1	1	1	1	0	0	3	1	0	0	0	0	0	0		0	0
40	3	1	5	1	2										0															1	1	1	0	0	2	1	0	0	0	1	0	0		1	0
15	2	2		2	2										0															0															1	2	0	0	1
26	4	1	1	3	1	2	4	0	0	0	1	0	0		0															0															0
21	1	1	1	4	2										0															0															0
45	1	1	5	1	2										0															0															0
25	3	1	1	3	1	2	3	0	0	1	0	0	0		0															0															0
35	3	1	3	1	1	2	6	0	0	0	0	0	1	Calander	0															1	3				2									1	0
25	1	1	2	1	1	1		0	0	1	1	0	0		1	3		0		6									1	0															0
45	4	1	4	1	1	1	6	0	0	0	0	0	1	Lactation	1	2	0	1	1	4	0	1	0	0	0	0	0		1	1	1	1	0	0	5	0	1	0	0	0	0	0		0	1	1	1	0	0
16	2	2		3	2										1	3		0		6									1	0															0
28	4	1	2	1	1	2	4	0	0	0	1	0	0		1	3		0		6									1	0															0
29	1	1	1	2	1	1	4	0	0	0	1	0	0		1	1	0	1	0	7	0	0	0	0	0	0	1	NGO	1	0															1	2
25	1	1	3	2	1	1	4	0	0	0	1	0	0		0															0															0
34	1	1	2	2	1	1	3	0	0	1	0	0	0		0															0															0
20	1	1	1	3	1	1	4	0	0	0	1	0	0		0															0															0
46	1	1	6	1	2										0															0															0
36	1	1	3	2	1	2	4	0	0	0	1	0	0		0															0															0
45	1	1	2	1	2										0															0															0
28	3	1	2	3	1	2	6	0	0	0	0	0	1	Calander	0															0															0
42	3	1	6	1	1	1	4	0	0	0	1	0	0		0															0															0
25	1	2		1	2										0															0															0
41	3	1	5	1	2										0															1	1	1	0	0	3	1	0	0	0	0	0	0		1	0
24	1	1	2	1	1	1	4	0	0	0	1	0	0		0															0															0
18	2	2		4	2										0															0															0
47	3	1	5	1	2										0															0															0
43	3	1	6	1	2										0															0															0
22	2	2		3	2										0															0															0
36	1	1	2	2	1	1	4	0	0	0	1	0	0		0															0															0
25	1	1	2	3	1	1	4	0	0	0	1	0	0		0															0															0
19	2	2		4	2										0															1	3				2									1	0
21	4	1	1	1	2										1	3	1	0	0	1	0	0	0	0	1	0	0		1	0															0
44	1	1	5	1	2										0															1	1				3									0	0
45	1	1	6	1	2										0															1	1				3									0	0
18	2	2		3	2										0															0															0
15	2	2		3	2										0															0															0
45	1	1	5	2	2										0															0															0
18	2	2		3	2										0															0															0
33	1	1	5	1	1	2	6	0	0	0	0	0	1	Calander	0															0															0
25	1	2		1	2										0															0															0
22	2	2		4	2										0															0															0
15	2	2		3	2										0															0															0
25	2	2		1	1	2	6	0	0	0	0	0			0															0															0
15	2	2		4	2										0															0															0
41	1	1	8	1	1	1	4	0	0	0	1	0	0		0															0															0
15	2	2		3	2										1	3	1	0	0	1	0	0	0	0	1	0	0		1	1	3	0	0	1	6	0	0	0	0	0	1	0		1	0
18	2	2		3	2										1	1	0	1	0	4	0	1	0	0	0	0	0		0	1	1	1	0	0	5	0	1	0	0	0	0	0		0	1	1	1	0	0
22	3	2		3	1	2	6	0	0	0	0	0	1	Calander	0															0															0
24	4	1	1	2	1	2	6	0	0	0	0	0	1	Calander	0															0															0
29	1	1	2	1	1	2	4	0	0	0	1	0	0		0															0															0
39	1	1	3	1	1	1	4	0	0	0	1	0	0		0															0															0
25	1	2		1	1	2	4	0	0	0	1	0	0		0															0															0
19	1	2		3	1	1	4	0	0	0	1	0	0		0															0															0
30	3	1	4	1	2										0															0															0
48	4	1	4	1	2										0															0															0
43	1	1	7	1	2										0															0															0
15	2	2		3	2										0															0															0
27	3	1	2	3	1	2	4	0	0	0	1	0	0		0															0															0
18	1	2		3	1	1	4	0	0	0	1	0	0		0															0															0
18	2	2		3	2										0															0															0
22	1	1	2	3	2										0															0															0
18	1	2		3	2										0															0															0
20	2	2		1	2										0															1	3				7									1	0
25	2	2		3	2										1	3		1		2									1	0															0
45	1	1	2	1	2										1	1		1		6									1	0															0
48	1	1	3	1	2										1	1		1		6									1	0															0
20	1	1	2	3	1	1	4	0	0	0	1	0	0		1	1	0	1	0	5	0	0	0	0	0	1	0		1	1	1	1	0	0	5	0	1	0	0	0	0	0		1	0
20	4	1	1	1	1	2	4	0	0	0	1	0	0		0															1	1	1	0	0	5	0	1	0	0	0	0	0		0	0
20	4	1	2	3	1	1	4	0	0	0	1	0	0		0															1	1	1	0	0	5	0	1	0	0	0	0	0		1	0
35	4	1	2	1	1	2	4	0	0	0	1	0	0		1	3		0		6									1	0															0
45	1	1	7	1	2										1	3		0		6									1	0															0
30	4	1	5	4	1	2	4	0	0	0	1	0	0		0															0															0
35	1	1	4	2	1	2	6	0	0	0	0	0	1	Calander	0															0															1	3
40	1	1	6	1	2										0															0															0
20	4	2		4	2										0															0															0
15	2	2		1	2										0															0															0
35	1	1	4	1	1	1	3	0	0	1	0	0	0		0															0															0
27	1	1	3	3	1	1	4	0	0	0	1	0	0		0															0															0
25	1	1	1	1	1	1	4	0	0	0	1	0	0		0															0															0
30	1	1	5	1	1	1	4	0	0	0	1	0	0		0															0															0
20	2	2		3	2										0															0															0
22	4	2		1	2										0															1	1	1	0	0	3	1	0	0	0	0	0	0		0	0
25	1	1	1	1	1	1	4	0	0	0	1	0	0		0															0															0
25	4	1	2	1	1	2	4	0	0	0	1	0	0		1	3	1	0	0	6	1	0	0	0	0	0	0		1	1	1	1	0	0	3	1	0	0	0	0	0	0		0	0
28	2	2		4	2										0															0															0
49	1	1	5	1	2										0															0															0
16	2	2		3	2										0															0															0
38	1	1	7	1	1	1	4	0	0	0	1	0	0		0															0															0
45	1	1	1	1	2										0															0															0
15	2	2		3	2										0															0															0
35	1	1	7	1	2										0															0															0
22	1	1	1	3	1	1	4	0	0	0	1	0	0		0															0															0
19	2	2		4	2										0															0															0
17	2	2		3	2										0															0															0
26	3	1	5	1	2										0															0															0
35	4	1	2	1	1	1		1	0	0	1	0	0		0															0															0
31	4	1	1	1	2										0															0															0
20	1	1	2	3	2										0															0															0
34	1	1	3	1	1	1	4	0	0	0	1	0	0		0															0															0
34	2	1	2	2	1	1	4	0	0	0	1	0	0		0															0															0
26	4	1	2	2	1	1	4	0	0	0	1	0	0		0															0															0
36	1	1	5	1	1	1	4	0	0	0	1	0	0		0															0															0
38	1	1	5	2	1	1	4	0	0	0	1	0	0		0															0															0
28	1	1	3	1	1	1	4	0	0	0	1	0	0		0															0															0
29	4	1	3	4	2										0															0															0
17	2	2		3	2										0															1	1	1	0	0	1	0	0	0	0	1	0	0		1	0
18	2	2		1	2										0															1	1	1	0	0	1	0	0	0	0	1	0	0		0	0
28	1	1	3	1	1	1	4	0	0	0	1	0	0		0															0															0
24	1	1	2	1	1	1	4	0	0	0	1	0	0		0															0															0
31	1	1	2	3	1	1	4	0	0	0	1	0	0		0															0															0
24	1	1	1	1	1	1	4	0	0	0	1	0	0		0															0															0
33	2	1	3	1	1	1	4	0	0	0	1	0	0		0															0															0
25	1	1	1	1	1	1	4	0	0	0	1	0	0		0															0															0
16	2	2		3	2										0															0															0
45	1	1	6	1	1	2	4	0	0	0	1	0	0		0															0															0
38	1	1	5	2	1	1	4	0	0	0	1	0	0		0															0															0
20	3	2		4	1	2	4	0	0	0	1	0	0		0															0															0
30	1	1	3	1	1	1	4	0	0	0	1	0	0		0															1	3				5									0	0
45	1	1	3	1	1	2	4	0	0	0	1	0	0		0															0															1	2
48	3	1	4	1	2										0															0															0
17	2	2		3	2										1	3		1		4									1	0															0
25	3	1	1	3	1	2	6	0	0	0	0	0	1	Lactation	1	3				5									1	0															0
22	1	1	2	1	1	1	4	0	0	0	1	0	0		0															1	1				6									0	0
45	4	1	3	1	2										0															0															0
15	2	2		3	2										1	3	1	0	0	1	0	0	0	0	1	0	0		1	0															0
38	1	1	3	2	1	1	4	0	0	0	1	0	0		0															0															0
15	2	2		3	2										0															0															0
15	2	2		3	2										0															0															0
25	1	1	2	1	1	2	6	0	0	0	0	0	1	Calander	1	3		1		1									1	0															0
20	3	2		3	1	1	4	0	0	0	1	0	0		1	3		1		1									1	0															0
20	1	1	1	3	1	1	4	0	0	0	1	0	0		1	3		1		1									1	0															0
20	2	2		1	2										1	3		1		5									1	0															0
20	1	2		1	2										0															0															0
31	1	1	3	3	1	1	4	0	0	0	1	0	0		0															0															0
32	1	1	4	1	1	1	4	0	0	0	1	0	0		0															0															0
19	2	2		3	2										0															0															0
16	2	2		3	2										0															1	3				2									1	0
15	2	2		3	2										0															1	3				3									0	0
16	2	2		3	2										0															1	1				3									1	0
35	1	1	6	1	1	2	4	0	0	0	1	0	0		1	1		1		6									1	0															0
15	2	2		1	2										0															1	1				3									1	0
15	2	2		3	2										1	4	0	0	1	4	0	1	0	0	0	0	0		1	1	5	0	1	0	5	0	1	0	0	0	0	0		0	0
16	2	2		3	2										0															1	1				3									1	0
23	4	1	1	3	1	1	4	0	0	0	1	0	0		1	3		0		6									1	0															0
30	3	1	4	1	1	1	4	0	0	0	1	0	0		1	3		0		6									1	0															0
25	1	1	2	1	1	1	4	0	0	0	1	0	0		1	4		0		6									1	0															0
24	1	2		3	1	2	6	0	0	0	0	0	1	Calander	1	4		0		4									1	0															0
16	2	2		3	2										0															0															0
43	3	1	6	1	2										0															0															0
35	1	1	3	2	1	1	4	0	0	0	1	0	0		0															0															0
17	2	2		3	2										0															0															0
19	2	2		4	2										0															0															0
28	1	1	3	1	1	1		1	0	0	1	0	0		0															0															0
29	1	1	3	1	1	2	4	0	0	0	1	0	0		0															0															0
18	2	2		1	2										0															0															0
20	3	1	1	1	1	2	6	0	0	0	0	0	1	Calander	0															0															0
16	1	2		3	2										0															0															0
26	3	1	1	3	1	2	4	0	0	0	1	0	0		0															0															0
49	1	1	8	1	2										0															0															0
15	2	2		3	2										0															0															0
15	2	2		3	2										0															0															0
16	2	2		3	2										0															0															0
19	2	2		3	2										0															1	1	1	0	0	2	1	0	0	0	1	0	0		1	1	1	1	0	0
27	1	1	1	4	1	1		1	0	0	1	0	0		0															0															0
26	1	1	2	1	1	1		1	0	0	1	0	0		0															0															0
30	1	1	2	1	1	1	4	0	0	0	1	0	0		0															0															0
20	1	1	1	2	1	1	4	0	0	0	1	0	0		0															0															0
42	1	1	7	1	2										0															0															0
15	2	2		3	2										0															0															0
18	4	1	1	4	1	2	3	0	0	1	0	0	0		0															0															0
15	2	2		3	2										0															0															0
18	2	2		3	2										0															0															0
16	2	2		3	2										0															0															0
35	3	1	3	1	1	2	6	0	0	0	0	0	1	Calander	0															0															0
15	1	2		1	2										0															0															0
21	1	1	1	3	1	1	4	0	0	0	1	0	0		0															0															0
40	1	1	4	1	2										0															0															0
25	1	2		3	1	2	6	0	0	0	0	0			1	1	0	1	0	6	1	0	0	0	0	0	0		1	1	1	1	0	0	3	1	0	0	0	0	0	0		1	0
25	1	1	2	3	1	1	4	0	0	0	1	0	0		0															0															0
15	1	2		1	1	1	4	0	0	0	1	0	0		0															0															0
15	2	2		1	2										0															0															0
25	1	1	1	3	1	2	6	0	0	0	0	0	1	Calander	0															0															0
17	2	2		4	2										0															0															0
15	2	2		3	2										0															0															0
49	1	1	5	1	1	2	6	0	0	0	0	0	1	Calander	0															0															0
27	1	1	1	3	1	2	6	0	0	0	0	0	1	Calander	0															0															0
30	1	1	5	1	1	1	4	0	0	0	1	0	0		0															0															0
25	1	1	3	3	1	1	4	0	0	0	1	0	0		0															0															0
22	1	2		1	1	1	4	0	0	0	1	0	0		0															0															0
15	2	2		3	2										0															0															0
16	2	2		3	2										0															0															0
35	1	1	6	1	1	2	6	0	0	0	0	0	1	Calander	0															0															0
18	2	2		3	2										0															0															0
20	4	1	1	3	1	2	6	0	0	0	0	0	1	Calander	0															0															0
17	1	2		3	2										0															0															0
27	1	1	5	1	1	1	4	0	0	0	1	0	0		0															0															0
27	1	1	2	3	1	2	6	0	0	0	0	0	1	Calander	0															0															0
36	1	1	5	1	1	1	4	0	0	0	1	0	0		0															0															0
16	2	2		3	2										0															0															0
17	2	2		3	2										1	3	1	0	0	5	0	0	0	0	0	1	0		1	0															0
17	2	2		1	2										0															1	3				1									1	0
18	2	2		4	2										0															1	3				2									1	0
45	3	1	2	1	2										1	3		1		3									1	0															0
20	1	1	1	3	2										1	3				4									1	0															0
27	1	1	2	1	1	1	4	0	0	0	1	0	0		1	3		1		5									1	0															0
41	3	1	2	1	1	1	4	0	0	0	1	0	0		0															1	3				3									1	0
17	1	2		3	2										1	3		1		5									1	0															0
25	1	1	1	3	1	1		0	0	1	1	0	0		0															1	3				3									0	0
17	2	2		1	2										1	3		1		5									1	0															0
38	1	1	4	1	1	1	3	0	0	1	0	0	0		0															1	1				3									1	0
15	2	2		3	2										1	1		1		6									1	0															0
40	4	1	3	1	1	2	4	0	0	0	1	0	0		0															1	2	1	1	0	5	0	1	0	0	0	0	0		0	0
35	1	1	1	1	1	1	4	0	0	0	1	0	0		0															1	5				6									0	0
20	2	2		2	2										0															0															0
38	1	1	4	2	1	2	4	0	0	0	1	0	0		0															0															0
35	4	1	1	2	2										0															1	3	0	0	1	3	1	0	0	0	0	0	0		1	0
37	1	1	7	1	2										0															0															0
45	1	1	6	1	2										0															0															0
35	1	1	5	1	1	2		1	0	0	1	0	0		0															0															0
16	2	2		1	2										0															0															0
48	3	1	4	1	2										0															0															0
40	3	1	5	1	2										0															0															0
40	3	1	1	1	2										0															0															0
49	3	1	4	1	2										0															0															0
25	1	1	4	1	1	1		1	0	0	1	0	0		0															0															0
25	1	1	1	1	1	1	4	0	0	0	1	0	0		0															1	1	1	0	0	5	0	1	0	0	0	0	0		0	0
35	1	1	2	1	1	2		0	0	1	1	0	0		1	3	1	0	0	5	0	0	0	0	0	1	0		1	0															0
45	1	1	4	1	2										0															0															0
33	1	1	5	1	1	2	4	0	0	0	1	0	0		0															0															0
22	1	1	2	3	1	1	4	0	0	0	1	0	0		0															0															0
28	1	1	5	1	1	1	4	0	0	0	1	0	0		0															0															0
30	1	1	3	1	1	1	4	0	0	0	1	0	0		0															0															0
28	1	1	1	1	1	1	6	0	0	0	0	0	1	Calander	0															0															0
28	1	1	1	3	1	2	6	0	0	0	0	0			0															0															0
28	1	1	3	3	1	1	4	0	0	0	1	0	0		0															0															0
35	1	1	4	1	2										0															0															0
35	1	1	4	1	1	1	4	0	0	0	1	0	0		0															0															0
15	2	2		3	2										0															0															0
42	3	1	5	1	2										0															1	1	1	0	0	5	0	1	0	0	0	0	0		0	0
38	1	1	4	1	1	1		1	0	0	1	0	0		0															1	1	1	0	0	5	0	1	0	0	0	0	0		1	0
25	1	1	1	1	1	1	4	0	0	0	1	0	0		0															0															0
31	1	1	3	1	1		4	0	0	0	1	0	0		0															0															0
35	1	1	3	1	1	1	4	0	0	0	1	0	0		0															0															0
35	1	1	2	1	1	2	4	0	0	0	1	0	0		0															0															0
28	1	1	2	1	1	1	4	0	0	0	1	0	0		0															0															0
34	1	1	3	1	1	1	4	0	0	0	1	0	0		0															0															0
30	4	1	2	2	1	1	4	0	0	0	1	0	0		0															0															0
40	1	1	6	2	1	1	4	0	0	0	1	0	0		0															0															0
28	2	1	1	2	1	1	4	0	0	0	1	0	0		0															0															0
29	1	1	3	1	1	1	4	0	0	0	1	0	0		0															0															0
20	1	1	1	3	1	1	4	0	0	0	1	0	0		0															0															0
20	1	2		3	1	1	4	0	0	0	1	0	0		0															0															0
28	1	1	7	1	1	1	4	0	0	0	1	0	0		0															0															0
20	2	2		4	1	1	4	0	0	0	1	0	0		0															0															0
42	3	1	9	1	2										0															0															0
38	4	1	2	1	1	1	4	0	0	0	1	0	0		0															0															0
32	1	1	3	3	1	1	4	0	0	0	1	0	0		0															0															0
28	2	1	2	2	1	1	4	0	0	0	1	0	0		0															0															0
29	1	1	3	3	1	1	4	0	0	0	1	0	0		0															0															0
35	4	1	4	1	1	1		1	0	0	1	0	0		0															0															0
38	1	1	2	3	1	1	4	0	0	0	1	0	0		0															0															0
37	1	1	5	2	1	1	4	0	0	0	1	0	0		0															0															0
38	4	1	2	2	2										0															0															0
35	2	1	4	1	1	2	4	0	0	0	1	0	0		0															0															0
26	1	1	1	1	2										0															0															0
32	1	1	4	1	1	1	4	0	0	0	1	0	0		0															0															0
16	2	2		3	2										0															0															0
48	1	1	5	1	2										0															0															0
22	1	1	1	1	1	1	4	0	0	0	1	0	0		0															0															0
45	1	1	4	1	2										0															0															0
26	1	1	2	1	1	1	4	0	0	0	1	0	0		0															0															0
48	3	1	5	1	2										0															1	1	1	0	0	2	1	0	0	0	1	0	0		0	0
40	3	1	5	1	2										0															1	1	1	0	0	2	1	0	0	0	1	0	0		0	0
35	3	1	4	1	2										0															1	1	1	0	0	2	1	0	0	0	1	0	0		1	0
18	2	2		4	2										0															0															0
48	4	1	1	1	2										0															0															0
30	3	1	4	1	1	2	4	0	0	0	1	0	0		0															1	1	1	0	0	3	1	0	0	0	0	0	0		0	0
17	2	2		1	2										0															0															0
15	2	2		1	2										0															0															0
40	4	1	8	1	2										0															0															0
43	1	1	4	2	1	2	4	0	0	0	1	0	0		0															0															0
25	1	1	1	3	1	2	6	0	0	0	0	0			0															0															0
38	1	1	2	3	1	1	4	0	0	0	1	0	0		0															0															0
30	1	2		1	1	1	4	0	0	0	1	0	0		0															0															0
36	1	1	5	1	1	1	4	0	0	0	1	0	0		0															0															0
45	4	1	4	1	2										0															0															0
27	1	1	3	3	1	1	4	0	0	0	1	0	0		0															0															0
18	1	1	1	3	1	1		1	0	0	1	0	0		0															0															0
20	1	1	1	3	1	1	4	0	0	0	1	0	0		0															0															0
25	1	1	2	3	1	1	4	0	0	0	1	0	0		0															0															0
26	2	2		3	2										0															0															0
30	1	1	2	3	1	1	4	0	0	0	1	0	0		0															0															0
45	1	1	8	1	1	1	4	0	0	0	1	0	0		0															0															0
18	2	2		3	2										0															1	1	1	0	0	1	0	0	0	0	1	0	0		1	0
26	4	1	2	1	1	2	4	0	0	0	1	0	0		0															1	1	1	0	0	2	1	0	0	0	1	0	0		1	0
49	3	1	8	1	2										0															0															0
30	1	1	6	1	1	1	1	1	0	0	0	0	0		1	2	0	1	1	5	0	0	0	0	0	1	0		1	1	2	1	1	0	5	0	1	0	0	0	0	0		0	0
49	1	1	7	1	1	2	2	0	1	0	0	0	0		0															0															0
42	1	1	2	1	1	1	1	1	0	0	0	0	0		0															0															0
36	1	1	5	1	1	1	1	1	0	0	0	0	0		0															1	2				5									0	0
38	1	1	5	1	1	1	1	1	0	0	0	0	0		0															0															0
30	1	1	2	1	1	1	1	1	0	0	0	0	0		0															0															0
45	1	1	5	1	1	1	1	1	0	0	0	0	0		0															0															0
35	1	1	3	1	1	1	1	1	0	0	0	0	0		0															0															0
40	1	1	3	1	1	1	1	1	0	0	0	0	0		0															0															0
38	1	1	3	3	1	1	1	1	0	0	0	0	0		0															0															0
25	1	1	2	1	1	1	1	1	0	0	0	0	0		0															0															0
40	1	1	7	1	1	1	1	1	0	0	0	0	0		0															0															0
26	1	1	3	1	1	1	1	1	0	0	0	0	0		0															0															0
35	1	1	4	3	1	1	1	1	0	0	0	0	0		0															0															0
27	2	2		3	1	1	1	1	0	0	0	0	0		0															0															0
23	1	1	2	1	1	1	1	1	0	0	0	0	0		0															0															0
21	1	1	1	3	1	1	1	1	0	0	0	0	0		0															0															0
30	1	1	2	1	1	1	1	1	0	0	0	0	0		0															0															0
25	1	1	1	3	1	1	1	1	0	0	0	0	0		0															0															0
30	1	1	3	2	1	1	1	1	0	0	0	0	0		0															0															0
21	1	1	1	3	1	1	1	1	0	0	0	0	0		0															0															0
35	1	1	7	1	1	1	1	1	0	0	0	0	0		0															0															0
35	1	1	2	3	1	1	1	1	0	0	0	0	0		0															0															0
30	1	1	2	3	1	1	1	1	0	0	0	0	0		0															0															0
25	1	1	2	3	1	1	1	1	0	0	0	0	0		0															1	3	0	0	1	6	0	0	0	0	0	1	0		1	0
35	1	1	5	1	1	1	1	1	0	0	0	0	0		0															0															0
35	1	1	6	1	1	1	1	1	0	0	0	0	0		0															0															0
20	1	1	1	3	1	1	1	1	0	0	0	0	0		0															0															0
35	1	1	3	1	1	1	1	1	0	0	0	0	0		0															0															0
35	1	1	5	1	1	1	1	1	0	0	0	0	0		0															0															0
30	1	1	4	1	1	1	1	1	0	0	0	0	0		0															0															0
29	1	1	3	2	1	1	1	1	0	0	0	0	0		0															0															0
38	1	1	3	2	1	1	1	1	0	0	0	0	0		0															0															0
20	1	1	1	1	1	1	1	1	0	0	0	0	0		0															0															0
33	1	1	3	1	1	1	1	1	0	0	0	0	0		0															0															0
25	1	1	2	1	1	1	1	1	0	0	0	0	0		0															0															0
34	1	1	4	1	1	1	1	1	0	0	0	0	0		0															0															0
35	1	1	6	1	2										0															1	1	1	0	0	5	0	1	0	0	0	0	0		1	0
30	3	1	3	1	1	2	6	0	0	0	0	0	1	Calander	1	1	0	1	0	6	1	0	0	0	0	0	0		1	1	1	1	0	0	3	1	0	0	0	0	0	0		0	0
28	1	2		3	1	2	6	0	0	0	0	0	1	Calander	0															0															0
20	2	2		2	2										0															0															0
35	1	1	3	1	1	1	4	0	0	0	1	0	0		1	3		1		4									1	0															0
17	2	2		3	2										0															0															0
25	1	1	1	1	1	1	4	0	0	0	1	0	0		0															0															0
18	2	2		1	2										0															0															0
38	1	1	6	1	1	1		1	0	0	1	0	0		0															0															0
30	1	1	3	3	1	2	6	0	0	0	0	0	1	Calander	1	3		1		1									1	0															0
35	1	1	5	2	1	1	4	0	0	0	1	0	0		0															0															1	2
35	4	1	3	1	1	2	4	0	0	0	1	0	0		0															0															0
27	4	1	3	1	1	2	4	0	0	0	1	0	0		0															0															0
25	2	2		1	2										0															0															0
28	1	1	3	1	1	1	4	0	0	0	1	0	0		0															0															0
21	1	1	2	1	1	1	4	0	0	0	1	0	0		0															1	1	1	0	0	3	1	0	0	0	0	0	0		1	0
49	1	1	7	1	2										0															0															0
38	1	1	6	1	1	1	4	0	0	0	1	0	0		1	1	0	1	0	6	1	0	0	0	0	0	0		1	1	1	1	0	0	3	1	0	0	0	0	0	0		1	1	2	1	0	0
48	1	1	7	1	1	2	6	0	0	0	0	0			0															0															0
35	1	1	4	1	1	2	6	0	0	0	0	0	1	Lactation	0															1	1				4									0	0
25	1	1	2	1	1	1	4	0	0	0	1	0	0		0															0															0
37	4	1	4	1	1	2	4	0	0	0	1	0	0		0															1	3				5									0	0
28	4	1	2	3	1	2	6	0	0	0	0	0	1	Calander	1	1	0	1	0	6	1	0	0	0	0	0	0		1	1	1	1	0	0	3	1	0	0	0	0	0	0		0	0
43	1	1	3	2	1	2	6	0	0	0	0	0			1	1	0	1	0	5	0	0	0	0	0	1	0		1	1	1	1	0	0	6	0	0	0	0	0	1	0		1	1	2	1	0	0
42	1	1	8	1	1	1	4	0	0	0	1	0	0		0															0															0
40	3	1	2	1	2										1	3	0	1	0	4	0	1	0	0	0	0	0		1	0															0
49	3	1	4	1	2										0															1	1				3									0	0
25	1	1	2	3	1	1	4	0	0	0	1	0	0		0															0															0
18	1	2		3	1	1	4	0	0	0	1	0	0		1	1	0	1	0	6	1	0	0	0	0	0	0		1	0															0
38	1	1	4	2	1	1	4	0	0	0	1	0	0		0															0															0
28	1	1	4	4	1		6	0	0	0	0	0	1	Calander	0															0															0
20	1	1	1	4	1	1	4	0	0	0	1	0	0		0															0															0
18	2	2		4	2										1	3		1		1									1	0															0
48	4	1	2	1	1	2	6	0	0	0	0	0	1	Calander	0															1	1				5									0	0
25	4	1	2	1	1	2	6	0	0	0	0	0	1	Calander	0															0															0
40	1	1	2	3	1	2	6	0	0	0	0	0			0															0															0
25	4	1	1	4	1	1	4	0	0	0	1	0	0		0															0															0
32	1	1	4	2	1	1	4	0	0	0	1	0	0		0															0															0
30	1	1	2	3	1	1	4	0	0	0	1	0	0		0															0															0
48	1	1	6	1	1	1	4	0	0	0	1	0	0		0															0															0
19	1	2		1	1	1	4	0	0	0	1	0	0		1	3		1		4									1	0															0
40	1	1	6	1	1	2	6	0	0	0	0	0	1	Calander	0															1	3	1	0	0	3	1	0	0	0	0	0	0		1	0
27	1	1	2	3	1	1	4	0	0	0	1	0	0		1	1		1		6									1	0															0
20	1	1	1	3	1	1	4	0	0	0	1	0	0		0															1	1				3									1	0
45	1	1	5	1	1	1	4	0	0	0	1	0	0		1	1		1		6									1	0															0
20	1	2		1	1	2	4	0	0	0	1	0	0		1	3		0		6									1	0															0
22	3	1	1	1	1	2	4	0	0	0	1	0	0		1	1	0	1	0	5	0	0	0	0	0	1	0		1	1	1	1	0	0	6	0	0	0	0	0	1	0		1	0
19	1	2		3	1	1	4	0	0	0	1	0	0		0															1	1				3									0	0
25	1	1	2	3	1	1	4	0	0	0	1	0	0		1	3		0		6									1	0															0
29	1	1	3	1	1	1	4	0	0	0	1	0	0		0															1	1				3									0	0
28	3	1	2	3	1	2		1	0	0	1	0	0		1	4		0		6									1	0															0
18	1	2		3	1	1	4	0	0	0	1	0	0		0															1	1				4									0	0
35	1	1	7	1	1	1	4	0	0	0	1	0	0		0															1	1				5									0	0
25	3	1	1	3	2										0															0															0
28	4	1	2	1	1	1	4	0	0	0	1	0	0		0															1	2				5									0	0
27	1	1	1	4	1	1	4	0	0	0	1	0	0		0															1	3				5									0	0
26	1	1	3	1	1	1	4	0	0	0	1	0	0		0															0															1	2
22	1	1	2	3	1	1	4	0	0	0	1	0	0		0															0															1	2
20	1	2		3	1	1	4	0	0	0	1	0	0		0															0															0
21	1	2		3	1	1	4	0	0	0	1	0	0		0															0															0
30	1	1	4	1	1	2	4	0	0	0	1	0	0		0															0															0
25	1	1	2	1	1	1	4	0	0	0	1	0	0		0															0															0
22	1	1	1	1	1	1	4	0	0	0	1	0	0		0															0															0
25	1	1	2	1	1	1	4	0	0	0	1	0	0		0															0															0
27	1	1	1	3	1	1	4	0	0	0	1	0	0		1	1	0	1	0	6	1	0	0	0	0	0	0		1	1	1	1	0	0	3	1	0	0	0	0	0	0		1	0
35	1	1	4	1	1	1	4	0	0	0	1	0	0		0															0															0
25	1	1	2	1	1	1		1	0	0	1	0	0		0															0															0
25	1	1	2	1	1	1	4	0	0	0	1	0	0		0															0															0
25	1	1	1	1	1	1	4	0	0	0	1	0	0		0															0															0
30	1	1	2	1	1	1	4	0	0	0	1	0	0		0															0															0
45	1	1	5	1	1	1	4	0	0	0	1	0	0		0															0															0
18	1	2		3	1	1	4	0	0	0	1	0	0		0															0															0
30	1	1	2	1	1	1	4	0	0	0	1	0	0		0															0															0
20	1	2		1	1	1	4	0	0	0	1	0	0		0															0															0
34	1	1	2	1	1	1	4	0	0	0	1	0	0		0															0															0
25	1	1	1	1	1	1	4	0	0	0	1	0	0		0															0															0
18	4	2		3	1	2	6	0	0	0	0	0			0															1	1	1	0	0	3	1	0	0	0	0	0	0		1	0
28	1	1	2	1	1	1	4	0	0	0	1	0	0		0															0															0
45	1	1	6	1	1	1	4	0	0	0	1	0	0		0															0															0
30	1	1	2	1	1	1	4	0	0	0	1	0	0		0															0															0
35	1	1	3	1	1	2	6	0	0	0	0	0			0															0															0
38	1	1	2	1	1	1	4	0	0	0	1	0	0		0															0															0
30	1	1	2	3	1	1	4	0	0	0	1	0	0		0															0															0
28	1	1	2	1	1	1	4	0	0	0	1	0	0		0															0															0
29	1	1	2	3	1	1	4	0	0	0	1	0	0		0															0															0
44	1	1	5	1	1	2	6	0	0	0	0	0	1	Calander	0															0															0
35	1	1	5	1	1	1	4	0	0	0	1	0	0		0															0															0
25	1	1	2	1	1	1	4	0	0	0	1	0	0		0															0															0
25	1	1	1	1	1	1	4	0	0	0	1	0	0		0															0															0
26	1	1	1	3	1	1	4	0	0	0	1	0	0		0															0															0
35	1	1	4	1	1	1	4	0	0	0	1	0	0		0															0															0
25	1	1	1	1	1	1	4	0	0	0	1	0	0		0															0															0
24	1	1	2	1	1	1	4	0	0	0	1	0	0		0															0															0
36	1	1	5	1	1	1	4	0	0	0	1	0	0		0															0															0
34	1	1	5	1	1	1	4	0	0	0	1	0	0		0															0															0
35	1	1	4	1	1	1	4	0	0	0	1	0	0		0															0															0
35	1	1	5	1	1	1	4	0	0	0	1	0	0		0															0															0
26	1	1	2	1	1	1	4	0	0	0	1	0	0		0															0															0
44	1	1	3	1	2										0															0															0
25	1	1	2	3	1	1	4	0	0	0	1	0	0		0															0															0
32	1	1	5	1	1	1	4	0	0	0	1	0	0		0															0															0
26	1	1	2	3	1	1	4	0	0	0	1	0	0		0															0															0
28	1	1	2	3	1	1	4	0	0	0	1	0	0		0															0															0
25	1	1	3	3	1	1	4	0	0	0	1	0	0		0															0															0
49	1	2		1	1	2	6	0	0	0	0	0	1	Calander	0															0															0
30	1	1	6	1	1	1	4	0	0	0	1	0	0		0															0															0
23	1	1	1	1	1	1	4	0	0	0	1	0	0		0															0															0
33	1	1	6	1	1	1	4	0	0	0	1	0	0		0															0															0
26	1	1	4	1	1	1	4	0	0	0	1	0	0		0															0															0
28	4	1	3	1	1		6	0	0	0	0	0	1	Calander	0															1	1	1	0	0	3	1	0	0	0	0	0	0		1	0
49	4	1	2	1	2										0															0															0
25	1	1	1	1	1	1	4	0	0	0	1	0	0		0															0															0
30	1	1	2	1	1	1	4	0	0	0	1	0	0		0															0															0
32	1	1	3	1	1	2	6	0	0	0	0	0			0															0															0
30	1	1	2	1	1	1	4	0	0	0	1	0	0		0															0															0
29	2	2		3	1	2	4	0	0	0	1	0	0		0															0															0
30	1	1	2	1	1	1	4	0	0	0	1	0	0		0															0															0
36	1	1	4	3	1	1	4	0	0	0	1	0	0		0															0															0
28	1	1	3	3	1	1	4	0	0	0	1	0	0		0															0															0
25	1	1	2	1	1	1	4	0	0	0	1	0	0		0															0															0
25	1	1	1	3	1	1	4	0	0	0	1	0	0		0															0															0
25	1	1	1	1	1	1	4	0	0	0	1	0	0		0															0															0
28	2	2		3	1	2	4	0	0	0	1	0	0		0															0															0
34	1	1	3	2	1	1	4	0	0	0	1	0	0		0															0															0
29	3	1	4	2	1	1	4	0	0	0	1	0	0		0															0															0
20	1	1	1	3	1	1		1	0	0	1	0	0		0															0															0
29	2	2		1	2										0															0															0
19	1	2		3	1	1	4	0	0	0	1	0	0		0															0															0
26	1	1	2	1	1	1	4	0	0	0	1	0	0		0															0															0
25	1	1	1	1	1	1	4	0	0	0	1	0	0		0															0															0
23	1	1	1	1	1	1	4	0	0	0	1	0	0		0															0															0
38	1	1	7	1	1	1	4	0	0	0	1	0	0		0															0															0
22	1	1	1	1	1	1	4	0	0	0	1	0	0		0															0															0
25	1	1	2	1	1	1	4	0	0	0	1	0	0		0															0															0
40	1	1	6	1	1	1	4	0	0	0	1	0	0		0															0															0
30	1	1	3	3	1	1	4	0	0	0	1	0	0		0															0															0
32	1	1	3	1	1	1	4	0	0	0	1	0	0		0															0															0
26	1	1	2	3	1	1	4	0	0	0	1	0	0		0															0															0
24	1	2		4	2										1	1	0	1	0	5	0	0	0	0	0	1	0		1	0															0
19	1	1	1	1	1	1	4	0	0	0	1	0	0		0															0															0
27	1	1	1	1	2										0															0															1	1	1	0	0
25	1	1	2	3	1	1	4	0	0	0	1	0	0		0															0															0
47	3	1	2	1	1	2	6	0	0	0	0	0	1	Calander	1	3		1		1									1	0															0
20	1	2		4	1	1	3	0	0	1	0	0	0		0															1	3				2									1	0
40	1	1	7	1	1	2	4	0	0	0	1	0	0		1	3	0	1	0	4	0	1	0	0	0	0	0		1	0															0
40	4	1	1	1	2										0															1	3	1	0	0	1	0	0	0	0	1	0	0		1	0
35	3	1	4	1	1	2	6	0	0	0	0	0	0		1	3		1		5									1	0															0
22	1	1	1	3	1	1	4	0	0	0	1	0	0		0															1	3				2									1	0
46	1	1	4	1	1	2	6	0	0	0	0	0	1	Calander	1	1		1		6									1	0															0
35	1	1	3	1	2										0															1	1				3									1	0
39	1	1	6	1	2										0															1	1				3									1	0
19	1	2		1	1	1	4	0	0	0	1	0	0		1	1		1		6									1	0															0
26	1	1	3	1	1	1	4	0	0	0	1	0	0		0															1	1				3									1	0
25	1	1	2	1	1	1	4	0	0	0	1	0	0		0															1	1				3									1	0
30	1	1	5	1	1	2	6	0	0	0	0	0	1	Calander	1	1		1		6									1	0															0
18	2	2		4	2										0															1	1				3									1	0
48	1	1	6	1	2										0															1	1				3									1	0
15	2	2		1	2										1	2		0		6									1	0															0
30	1	1	2	1	1	2	4	0	0	0	1	0	0		1	1	0	1	0	4	0	1	0	0	0	0	0		1	1	1	1	0	0	5	0	1	0	0	0	0	0		1	0
49	1	1	3	1	2										1	1	0	1	0	4	0	1	0	0	0	0	0		1	1	1	1	0	0	5	0	1	0	0	0	0	0		1	0
26	1	1	3	3	1	1	4	0	0	0	1	0	0		1	1	0	1	0	4	0	1	0	0	0	0	0		1	1	1	1	0	0	5	0	1	0	0	0	0	0		1	0
35	1	1	5	1	1	1	4	0	0	0	1	0	0		1	2	0	1	1	4	0	1	0	0	0	0	0		1	1	2	1	1	0	5	0	1	0	0	0	0	0		1	0
26	1	1	2	4	1	1	4	0	0	0	1	0	0		1	2	0	1	1	4	0	1	0	0	0	0	0		1	1	2	1	1	0	5	0	1	0	0	0	0	0		1	0
33	1	1	4	1	1	2	4	0	0	0	1	0	0		1	3		0		6									1	0															0
41	1	1	5	1	2										0															1	1				3									0	0
22	1	1	1	2	1	1	4	0	0	0	1	0	0		0															0															0
35	1	1	4	1	1	2	6	0	0	0	0	0	1	Calander	1	1	0	1	0	3	0	0	0	1	0	0	0		1	0															1	2	1	0	0
25	1	1	1	3	1	1	4	0	0	0	1	0	0		0															0															1	2
32	1	1	3	3	1	2	6	0	0	0	0	0	1	Calander	0															0															0
25	1	1	2	1	1	1	4	0	0	0	1	0	0		0															0															0
49	1	1	2	1	2										0															0															0
28	1	1	2	3	1	2	4	0	0	0	1	0	0		0															0															0
45	1	1	3	1	2										0															0															0
49	1	1	5	1	1	2	4	0	0	0	1	0	0		0															0															0
35	3	1	4	1	1	2	4	0	0	0	1	0	0		0															0															0
49	1	1	7	1	2										0															0															0
23	1	2		3	1	2	4	0	0	0	1	0	0		0															0															0
35	3	1	2	1	2										0															0															0
40	3	1	3	1	2										0															0															0
48	3	1	3	1	2										0															0															0
25	1	1	1	3	1	1	4	0	0	0	1	0	0		0															0															0
45	3	1	3	1	2										0															0															0
38	1	1	2	1	1	1	3	0	0	1	0	0	0		0															0															0
35	1	1	4	1	1	1	4	0	0	0	1	0	0		0															0															0
15	2	2		1	2										0															0															0
45	4	1	6	1	1	2	3	0	0	1	0	0	0		0															0															0
47	1	1	2	1	2										0															0															0
28	1	1	1	3	1	1	4	0	0	0	1	0	0		0															0															0
45	1	1	5	1	1	2	4	0	0	0	1	0	0		0															0															0
40	1	1	4	1	2										0															0															0
35	1	1	5	1	1	2	4	0	0	0	1	0	0		0															0															0
40	1	1	7	1	1	1	4	0	0	0	1	0	0		0															0															0
20	1	1	1	1	1	2	4	0	0	0	1	0	0		0															0															0
28	1	2		3	2										0															0															0
42	1	1	5	1	1	2	6	0	0	0	0	0			0															0															0
18	2	2		3	2										0															0															0
45	1	1	3	1	1	2	6	0	0	0	0	0	1	Calander	0															0															0
25	3	1	1	3	1	2	6	0	0	0	0	0	1	Calander	1	1	0	1	0	6	1	0	0	0	0	0	0		1	0															0
45	1	1	3	1	2										0															0															0
40	1	1	5	1	1	2	4	0	0	0	1	0	0		1	1	0	1	0	6	1	0	0	0	0	0	0		1	1	1	1	0	0	3	1	0	0	0	0	0	0		0	0
43	1	1	4	1	2										0															0															0
25	1	1	2	3	1	1	4	0	0	0	1	0	0		0															0															0
25	1	1	1	1	1	1	4	0	0	0	1	0	0		0															0															0
22	2	2		5	2										1	1	0	1	0	1	0	0	0	0	1	0	0		1	0															0
49	4	1	10	1	2										0															0															0
35	1	1	5	1	1	1	4	0	0	0	1	0	0		0															0															0
15	2	2		3	2										0															0															0
30	1	1	3	1	1	1	4	0	0	0	1	0	0		0															0															0
25	1	1	4	1	1	1	4	0	0	0	1	0	0		0															0															0
30	1	1	5	1	1	2	6	0	0	0	0	0	1	Calander	0															0															0
45	3	1	4	1	2										0															0															0
47	1	1	5	1	2										0															0															0
45	4	1	1	1	2										1	1	0	1	0	4	0	1	0	0	0	0	0		1	0															0
40	1	1	3	1	1	2	6	0	0	0	0	0	1	Calander	0															0															0
30	1	1	3	1	2										0															0															0
27	1	1	3	1	1	2	4	0	0	0	1	0	0		0															0															0
45	1	1	2	1	2										0															0															0
15	2	2		3	2										0															0															0
20	1	1	1	1	1	1	4	0	0	0	1	0	0		0															0															0
19	2	2		3	2										0															0															0
49	1	1	3	1	1	2	6	0	0	0	0	0	1	Calander	0															0															0
16	2	2		3	2										0															0															0
18	2	2		3	2										0															0															0
21	1	1	1	1	1	1	4	0	0	0	1	0	0		0															0															0
48	3	1	3	1	2										0															0															0
35	4	1	1	1	2										0															0															0
18	2	2		3	2										0															0															0
16	2	2		3	2										0															0															0
42	1	1	3	3	1	1	4	0	0	0	1	0	0		0															0															0
35	1	1	2	1	1	1	4	0	0	0	1	0	0		0															0															0
41	1	1	5	1	1	2	6	0	0	0	0	0			0															0															0
28	1	1	1	3	1	1	4	0	0	0	1	0	0		0															0															0
36	1	1	3	3	1	1	4	0	0	0	1	0	0		0															0															0
40	4	1	3	1	2										0															0															0
40	4	1	3	1	1	1	4	0	0	0	1	0	0		0															0															0
25	1	1	2	1	1	1	4	0	0	0	1	0	0		0															0															0
35	1	1	3	2	1	1	4	0	0	0	1	0	0		0															0															0
36	1	1	3	1	1	1	4	0	0	0	1	0	0		0															0															0
34	1	1	3	1	1	2	6	0	0	0	0	0			0															0															0
28	1	1	1	1	1	1	4	0	0	0	1	0	0		0															0															0
24	2	2		1	2										0															0															0
17	2	2		3	2										0															0															0
38	1	1	6	1	1	1	4	0	0	0	1	0	0		0															0															0
28	1	1	2	1	1	1		1	0	0	1	0	0		0															1	1	1	0	0	2	1	0	0	0	1	0	0		1	0
41	1	1	3	1	2										0															0															0
23	1	1	1	3	1	1		1	0	0	1	0	0		0															0															0
46	1	1	2	1	2										0															0															0
17	2	2		4	2										0															0															0
28	1	1	2	1	1	1	4	0	0	0	1	0	0		0															1	3	0	0	0	3	1	0	0	0	0	0	0		1	0
40	3	1	5	1	2										0															1	1	1	0	0	3	1	0	0	0	0	0	0		1	0
37	1	1	5	1	1	1	4	0	0	0	1	0	0		0															0															0
38	3	1	5	1	2										0															1	1	1	0	0	2	1	0	0	0	1	0	0		1	0
19	2	2		3	2										0															1	1	1	0	0	2	1	0	0	0	1	0	0		1	0
21	1	1	1	1	1	1	4	0	0	0	1	0	0		0															0															0
27	1	1	3	1	1	2	4	0	0	0	1	0	0		0															0															0
17	2	2		2	2										0															0															0
19	2	2		1	2										0															0															0
35	4	1	1	1	2										0															0															0
30	1	1	3	1	1	1	1	1	0	0	0	0	0		1	3	1	0	0	6	1	0	0	0	0	0	0		1	0															0
35	2	1	3	3	1	2	6	0	0	0	0	0	1	Calander	0															0															0
19	2	2		3	1	2	6	0	0	0	0	0	1	Calander	0															0															0
42	4	1	8	1	2										0															0															0
35	1	1	6	1	1	1	4	0	0	0	1	0	0		0															0															0
38	4	1	5	1	1	2	1	1	0	0	0	0	0		0															0															0
31	4	1	6	1	1	2	1	1	0	0	0	0	0		1	3	1	0	0	6	1	0	0	0	0	0	0		1	0															0
45	1	1	4	1	1	1	1	1	0	0	0	0	0		0															0															0
33	1	1	2	1	1	1	1	1	0	0	0	0	0		0															0															0
48	1	1	7	1	1	1	1	1	0	0	0	0	0		0															0															0
46	4	1	5	1	2										0															1	1	1	0	0	3	1	0	0	0	0	0	0		1	0
42	4	1	4	1	1	2	4	0	0	0	1	0	0		0															0															0
40	1	1	6	1	2										0															0															0
49	1	1	6	1	1	1	4	0	0	0	1	0	0		0															0															0
35	1	1	4	1	1	1	4	0	0	0	1	0	0		0															0															0
25	1	1	1	3	1	1	3	0	0	1	0	0	0		0															0															0
25	4	1	1	3	1	2	4	0	0	0	1	0	0		0															0															0
16	2	2		3	2										0															0															0
45	4	1	5	1	2										0															0															0
45	1	1	3	1	2										0															0															0
30	1	1	2	1	1	1	4	0	0	0	1	0	0		0															0															0
35	1	1	7	1	1	1	4	0	0	0	1	0	0		0															0															0
45	4	1	5	1	2										0															0															0
40	1	1	7	1	2										0															0															0
40	3	1	4	1	1	2		0	0	1	1	0	0		1	1	0	1	0	6	1	0	0	0	0	0	0		1	0															0
45	1	1	4	1	1	2	4	0	0	0	1	0	0		0															1	1	1	0	0	3	1	0	0	0	0	0	0		1	0
49	1	1	9	1	2										0															0															0
48	1	1	6	1	2										0															0															0
47	1	1	9	3	1	2	6	0	0	0	0	0	1	Calander	0															0															0
30	3	1	4	1	1	2	4	0	0	0	1	0	0		0															0															0
30	3	1	4	1	1	2	4	0	0	0	1	0	0		0															0															0
46	1	1	4	1	1	2	4	0	0	0	1	0	0		0															0															0
35	1	1	6	1	1	2	4	0	0	0	1	0	0		0															0															0
15	2	2		3	2										0															0															0
35	1	1	3	1	1	2	4	0	0	0	1	0	0		0															0															0
45	1	1	8	1	1	2	4	0	0	0	1	0	0		0															0															0
45	1	1	4	1	2										0															0															0
45	1	1	7	1	1	2	4	0	0	0	1	0	0		0															0															0
49	4	1	2	1	2										0															0															0
49	1	1	6	1	2										0															0															0
49	3	1	7	1	2										1	1	0	1	0	6	1	0	0	0	0	0	0		0	1	1	1	0	0	3	1	0	0	0	0	0	0		1	0
35	1	1	5	1	1	2	4	0	0	0	1	0	0		0															0															0
40	4	1	4	3	2										0															0															0
34	1	1	6	2	1	2	4	0	0	0	1	0	0		0															0															0
40	1	1	8	1	2										0															0															0
23	1	1	2	1	1	1	3	0	0	1	0	0	0		1	3	1	0	0	5	0	0	0	0	0	1	0		1	1	3	0	0	1	6	0	0	0	0	0	1	0		0	0
25	3	2		1	1	2	4	0	0	0	1	0	0		0															0															0
49	1	1	4	1	1	2	6	0	0	0	0	0	1	Calander	0															0															0
30	1	1	4	1	1	2	6	0	0	0	0	0	1	Calander	0															0															0
16	2	2		3	2										0															0															0
35	1	1	4	1	1	1	4	0	0	0	1	0	0		0															0															0
37	1	1	6	1	1	1	4	0	0	0	1	0	0		0															0															0
35	1	1	5	1	1	1	4	0	0	0	1	0	0		0															0															0
30	1	1	5	1	1	1	4	0	0	0	1	0	0		0															0															0
35	1	1	5	1	1	2	4	0	0	0	1	0	0		0															0															0
39	3	1	5	1	2										1	3	1	0	0	7	0	0	0	0	0	0	1	NGO	1	0															0
31	4	1	3	1	1	2	4	0	0	0	1	0	0		0															0															0
35	1	1	4	1	1	2	4	0	0	0	1	0	0		0															0															0
35	3	1	6	1	1	1	1	1	0	0	0	0	0		0															1	1	1	0	0	3	1	0	0	0	0	0	0		1	0
27	1	1	4	1	1	1	1	1	0	0	0	0	0		0															0															0
26	1	1	1	1	1	1	1	1	0	0	0	0	0		0															0															0
34	1	1	6	1	1	1	1	1	0	0	0	0	0		0															0															0
38	1	1	3	1	1	1	1	1	0	0	0	0	0		1	1	0	1	0	6	1	0	0	0	0	0	0		1	1	1	1	0	0	3	1	0	0	0	0	0	0		0	1	1	1	0	0
20	1	2		1	1	1	1	1	0	0	0	0	0		0															0															0
25	1	1	3	1	1	1	1	1	0	0	0	0	0		0															0															0
38	3	1	5	1	1	2	1	1	0	0	0	0	0		0															0															0
19	1	2		3	1	2	1	1	0	0	0	0	0		0															0															0
35	4	1	4	1	1	1	1	1	0	0	0	0	0		0															0															0
38	1	1	2	2	1	1	1	1	0	0	0	0	0		0															0															0
35	1	1	3	2	1	1	1	1	0	0	0	0	0		0															0															0
38	1	1	5	2	1	1	1	1	0	0	0	0	0		0															0															0
35	2	1	2	1	1	1	1	1	0	0	0	0	0		0															0															0
27	1	1	3	1	1	1	1	1	0	0	0	0	0		0															0															0
25	1	1	3	1	1	1	1	1	0	0	0	0	0		0															0															0
30	1	1	4	1	1	1	1	1	0	0	0	0	0		0															0															0
25	1	1	3	1	1	1	1	1	0	0	0	0	0		0															0															0
45	1	1	5	1	1	1	1	1	0	0	0	0	0		0															0															0
35	1	1	3	2	1	1	1	1	0	0	0	0	0		0															0															0
33	1	1	5	2	1	1	1	1	0	0	0	0	0		0															0															0
32	1	1	5	2	1	1	1	1	0	0	0	0	0		0															0															0
35	1	1	3	2	1	1	1	1	0	0	0	0	0		0															0															0
35	1	1	9	1	1	1	1	1	0	0	0	0	0		0															0															0
25	1	1	2	1	1	1	1	1	0	0	0	0	0		0															1	1	1	0	0	3	1	0	0	0	0	0	0		0	0
35	1	2		1	1	1	1	1	0	0	0	0	0		0															0															0
35	4	1	2	1	1	2	1	1	0	0	0	0	0		0															1	1	1	0	0	3	1	0	0	0	0	0	0		1	1	1	1	0	0
25	1	1	2	1	1	1	1	1	0	0	0	0	0		0															0															0
34	1	1	4	1	1	1	1	1	0	0	0	0	0		0															0															0
30	1	1	5	3	1	1	1	1	0	0	0	0	0		0															0															0
30	4	1	2	1	1	2	1	1	0	0	0	0	0		0															0															0
22	1	1	1	2	1	1	1	1	0	0	0	0	0		0															0															0
30	1	1	2	1	1	2	1	1	0	0	0	0	0		0															0															0
30	4	1	2	1	1	2	1	1	0	0	0	0	0		0															0															0
34	1	1	3	1	1	1	1	1	0	0	0	0	0		0															0															0
36	1	1	4	1	1	1	1	1	0	0	0	0	0		0															0															0
27	1	1	4	1	1	1	1	1	0	0	0	0	0		0															0															0
30	2	1	3	1	1	1	1	1	0	0	0	0	0		0															0															0
24	1	1	2	1	1	1	1	1	0	0	0	0	0		0															0															0
36	1	1	4	1	1	1	1	1	0	0	0	0	0		0															0															0
37	4	1	4	1	1	1	1	1	0	0	0	0	0		0															0															0
47	1	1	2	1	1	2	1	1	0	0	0	0	0		0															0															0
45	1	1	5	1	1	1	1	1	0	0	0	0	0		0															0															0
25	1	1	2	1	1	1	1	1	0	0	0	0	0		0															0															0
30	1	1	2	3	1	1	1	1	0	0	0	0	0		0															0															0
25	1	1	2	3	1	1	1	1	0	0	0	0	0		0															0															0
25	3	1	2	3	1	1	1	1	0	0	0	0	0		0															0															0
35	4	1	3	1	1	2	1	1	0	0	0	0	0		1	1	0	1	0	6	1	0	0	0	0	0	0		1	0															0
28	1	1	3	1	1	1	1	1	0	0	0	0	0		0															0															0
35	1	1	6	1	1	2	1	1	0	0	0	0	0		0															0															0
35	1	1	3	1	1	2	1	1	0	0	0	0	0		0															0															0
32	1	1	3	3	1	1	1	1	0	0	0	0	0		0															0															0
35	1	1	2	2	1	1	1	1	0	0	0	0	0		0															0															0
25	1	1	3	1	1	1	1	1	0	0	0	0	0		0															0															0
35	4	1	3	2	1	1	1	1	0	0	0	0	0		0															0															0
32	1	1	2	2	1	1	1	1	0	0	0	0	0		0															0															0
32	4	1	2	3	1	1	1	1	0	0	0	0	0		0															0															0
23	1	1	1	3	1	1	1	1	0	0	0	0	0		0															0															0
24	1	1	1	4	1	1	1	1	0	0	0	0	0		0															0															0
25	1	1	1	3	1	1	1	1	0	0	0	0	0		0															0															0
25	1	1	1	1	1	1	1	1	0	0	0	0	0		0															0															0
25	1	1	3	1	1	1	1	1	0	0	0	0	0		0															0															0
38	1	1	5	1	1	1	1	1	0	0	0	0	0		0															0															1	1	1	0	0
26	1	1	3	3	1	1	1	1	0	0	0	0	0		0															0															0
35	1	1	5	1	1	1	1	1	0	0	0	0	0		0															0															0
18	1	2		1	1	1	1	1	0	0	0	0	0		0															0															0
35	4	1	2	1	1	1	1	1	0	0	0	0	0		0															1	1	1	0	0	3	1	0	0	0	0	0	0		1	0
30	3	1	4	1	1	2	1	1	0	0	0	0	0		0															0															0
24	1	1	1	1	1	1	1	1	0	0	0	0	0		0															0															0
28	1	1	2	1	1	1	1	1	0	0	0	0	0		0															0															0
30	1	1	4	1	1	1	1	1	0	0	0	0	0		0															0															0
22	4	1	1	1	1	1	1	1	0	0	0	0	0		0															1	3	0	0	1	3	1	0	0	0	0	0	0		1	0
28	1	1	4	1	1	1	1	1	0	0	0	0	0		0															0															0
35	1	1	2	1	1	1	1	1	0	0	0	0	0		0															0															0
23	1	1	1	4	1	1	1	1	0	0	0	0	0		0															0															0
40	1	1	6	1	1	2	1	1	0	0	0	0	0		0															0															0
30	1	1	2	1	1	1	1	1	0	0	0	0	0		0															0															0
25	1	1	3	1	1	1	1	1	0	0	0	0	0		0															0															0
25	1	1	3	1	1	1	1	1	0	0	0	0	0		0															0															0
35	4	1	3	1	1	2	1	1	0	0	0	0	0		0															0															0
38	1	1	5	1	1	1	1	1	0	0	0	0	0		0															0															0
27	1	1	3	1	1	1	1	1	0	0	0	0	0		0															0															0
22	1	1	1	3	1	1	1	1	0	0	0	0	0		0															0															0
38	1	1	5	1	1	1	1	1	0	0	0	0	0		0															0															0
30	1	1	5	1	1	1	1	1	0	0	0	0	0		0															0															0
35	1	1	6	1	1	2	1	1	0	0	0	0	0		0															0															0
38	1	1	5	1	1	1	1	1	0	0	0	0	0		0															0															0
35	1	1	3	1	1	1	1	1	0	0	0	0	0		0															0															0
35	1	1	6	1	1	2	1	1	0	0	0	0	0		0															0															0
25	1	1	5	1	1	1	1	1	0	0	0	0	0		0															0															0
38	1	1	7	1	1	2	1	1	0	0	0	0	0		0															0															0
36	4	1	6	1	1	2	1	1	0	0	0	0	0		0															0															0
35	1	1	4	1	1	1	1	1	0	0	0	0	0		0															0															0
35	1	1	6	1	1	1	1	1	0	0	0	0	0		0															0															0
35	1	1	5	1	1	1	1	1	0	0	0	0	0		0															0															0
35	1	1	4	1	1	2	1	1	0	0	0	0	0		0															0															0
49	3	1	5	1	2										0															0															0
49	4	1	1	1	2										0															0															0
48	2	1	6	1	2										1	1	0	1	0	6	1	0	0	0	0	0	0		1	1	1	1	0	0	3	1	0	0	0	0	0	0		0	0
47	3	1	2	1	2										1	1	0	1	0	6	1	0	0	0	0	0	0		0	1	1	1	0	0	3	1	0	0	0	0	0	0		0	0
42	3	1	2	1	2										1	1	0	1	0	4	0	1	0	0	0	0	0		1	1	1	1	0	0	5	0	1	0	0	0	0	0		0	0
45	3	1	5	1	2										1	1	0	1	0	6	1	0	0	0	0	0	0		1	1	1	1	0	0	3	1	0	0	0	0	0	0		0	0
48	1	1	3	1	1	2	3	0	0	1	0	0	0		1	1	0	1	0	6	1	0	0	0	0	0	0		1	1	1	1	0	0	3	1	0	0	0	0	0	0		1	0
48	3	1	4	1	2										0															0															0
48	1	1	4	1	2										0															0															0
35	1	1	6	1	1	2	4	0	0	0	1	0	0		0															0															0
25	1	2		1	1	1	3	0	0	1	0	0	0		0															0															0
40	4	1	2	1	1	1	4	0	0	0	1	0	0		1	1	0	1	0	6	1	0	0	0	0	0	0		0	0															0
45	1	1	4	1	1	2	4	0	0	0	1	0	0		0															0															0
40	3	1	4	1	2										0															0															0
45	1	1	4	1	2										0															0															0
30	3	1	4	1	1	2	4	0	0	0	1	0	0		0															0															0
32	1	1	4	1	1	1	4	0	0	0	1	0	0		0															0															0
48	3	1	6	1	2										0															0															0
45	4	1	4	1	2										0															1	1	1	0	0	3	1	0	0	0	0	0	0		1	0
45	3	1	3	1	1	2	4	0	0	0	1	0	0		0															1	1	1	0	0	3	1	0	0	0	0	0	0		1	0
40	3	1	7	1	2										0															0															0
30	1	1	3	1	1	1	4	0	0	0	1	0	0		1	3	1	0	0	5	0	0	0	0	0	1	0		1	0															0
38	1	1	3	1	2										0															0															0
49	3	1	6	1	2										0															0															0
25	1	1	1	4	1	1	4	0	0	0	1	0	0		1	1	0	1	0	6	1	0	0	0	0	0	0		1	0															0
49	1	1	2	1	2										1	1	0	1	0	6	1	0	0	0	0	0	0		1	1	1	1	0	0	3	1	0	0	0	0	0	0		0	0
45	1	1	7	1	2										0															0															0
20	2	2		4	1	2	6	0	0	0	0	0	1	Calander	1	1	0	1	0	6	1	0	0	0	0	0	0		1	1	1	1	0	0	3	1	0	0	0	0	0	0		1	0
49	1	1	4	1	2										1	1	0	1	0	1	0	0	0	0	1	0	0		1	1	1	1	0	0	3	1	0	0	0	0	0	0		0	0
49	3	1	5	1	2										0															0															0
49	4	1	2	1	2										1	1	0	1	0	6	1	0	0	0	0	0	0		1	1	1	1	0	0	3	1	0	0	0	0	0	0		0	0
49	4	1	1	1	2										0															0															0
45	3	1	2	1	1	2	6	0	0	0	0	0	1	Calander	0															0															0
15	2	2		3	2										0															0															0
20	1	2		4	1	1	4	0	0	0	1	0	0		0															0															0
25	1	1	1	3	1	1	4	0	0	0	1	0	0		0															0															0
15	2	2		3	2										0															0															0
15	2	2		1	2										0															0															0
15	2	2		3	2										0															0															0
15	2	2		3	2										0															0															0
42	1	1	9	1	2										0															0															0
48	1	1	5	1	2										0															0															0
18	2	2		1	2										0															0															0
37	1	1	9	1	2										0															0															0
40	4	1	2	1	2										0															1	1	1	0	0	3	1	0	0	0	0	0	0		1	0
45	4	1	3	1	1	2	6	0	0	0	0	0	1	Calander	0															0															0
15	2	2		3	2										0															0															0
45	3	1	4	1	1	2	6	0	0	0	0	0	1	Calander	0															0															0
25	1	1	2	1	1	1	4	0	0	0	1	0	0		0															0															0
23	3	2		5	1	1	3	0	0	1	0	0	0		0															0															0
30	1	1	3	2	2										0															0															0
20	2	2		3	2										0															0															0
35	4	1	1	1	1	2	6	0	0	0	0	0	1	Calander	0															0															0
45	4	1	3	1	1	2	6	0	0	0	0	0	1	Calander	0															0															0
32	1	1	2	1	2										0															0															0
18	1	2		1	1	1	4	0	0	0	1	0	0		0															0															0
35	1	1	3	1	1	2	6	0	0	0	0	0	1	Calander	0															0															0
18	2	2		3	2										0															0															0
19	2	2		4	2										0															0															0
36	3	1	3	1	1	2	4	0	0	0	1	0	0		0															0															0
16	2	2		3	2										0															0															0
30	3	1	4	1	2										0															0															0
24	1	2		3	1	2	4	0	0	0	1	0	0		0															0															0
16	2	2		3	2										1	3	1	0	0	1	0	0	0	0	1	0	0		1	0															0
30	1	1	7	1	2										0															0															0
29	3	1	5	1	1	1	4	0	0	0	1	0	0		0															0															0
32	1	1	3	3	1	2	4	0	0	0	1	0	0		0															0															0
18	1	2		4	2										1	1	0	1	0	6	1	0	0	0	0	0	0		1	0															0
16	2	2		4	2										0															0															0
24	1	1	1	3	1	1	4	0	0	0	1	0	0		0															0															0
30	1	1	4	1	1	1		1	0	0	1	0	0		0															0															0
16	2	2		3	2										0															0															0
28	4	1	2	2	1	2	3	0	0	1	0	0	0		1	3	1	0	0	6	1	0	0	0	0	0	0		1	0															0
37	3	1	5	1	1	2		1	0	0	1	0	0		0															0															0
48	2	1	9	1	2										0															0															0
26	2	2		5	2										0															0															0
30	1	1	3	3	1	2	4	0	0	0	1	0	0		0															0															0
37	1	1	7	1	1	2	4	0	0	0	1	0	0		0															0															0
28	1	1	3	1	1	1		1	0	0	1	0	0		0															0															0
22	1	1	1	3	1	1	4	0	0	0	1	0	0		0															0															0
43	3	1	2	1	2										0															0															0
37	1	1	4	1	1	1	4	0	0	0	1	0	0		0															0															0
47	4	1	7	1	2										0															0															0
30	1	1	2	1	1	1	4	0	0	0	1	0	0		0															0															0
24	1	1	1	4	1	1	4	0	0	0	1	0	0		1	4	0	0	1	6	1	0	0	0	0	0	0		1	0															0
27	1	1	2	3	1	1	4	0	0	0	1	0	0		0															0															0
16	2	2		3	2										0															0															0
18	2	2		1	2										0															0															0
46	1	1	8	1	2										0															0															0
30	1	1	6	1	2										0															0															0
15	2	2		3	2										0															0															0
45	2	1	2	1	2										0															0															0
45	4	1	5	1	2										0															0															0
36	1	1	4	1	1	2	6	0	0	0	0	0			0															0															0
29	1	1	1	1	1	1	4	0	0	0	1	0	0		0															0															0
32	1	1	2	1	1	1	4	0	0	0	1	0	0		0															0															0
41	3	1	6	2	1		4	0	0	0	1	0	0		0															0															0
34	1	1	2	3	1	1	4	0	0	0	1	0	0		0															0															0
35	1	1	5	1	1	1	4	0	0	0	1	0	0		0															0															0
30	1	1	2	1	2										0															0															0
32	1	1	2	1	2										0															0															0
34	1	1	2	1	1	1	4	0	0	0	1	0	0		0															0															0
37	1	1	5	1	2										0															0															0
28	2	2		1	1	2	4	0	0	0	1	0	0		0															0															0
34	1	1	2	1	2										0															0															0
25	2	2		1	2										0															0															0
32	1	1	2	3	1	1	4	0	0	0	1	0	0		0															0															0
25	4	1	3	1	1	2	4	0	0	0	1	0	0		0															0															0
25	1	1	3	1	1	1	4	0	0	0	1	0	0		0															0															0
48	1	1	4	1	2										0															0															0
40	1	1	5	1	2										0															0															0
40	4	1	6	1	2										0															0															0
49	1	1	5	1	1	2		0	0	1	1	0	0		0															0															0
30	1	1	4	1	1	2	4	0	0	0	1	0	0		0															0															0
25	1	1	2	1	1	1	4	0	0	0	1	0	0		0															0															0
23	1	1	1	1	1	1		1	0	0	1	0	0		0															0															0
25	1	1	1	1	2										0															0															0
34	4	1	4	1	1	2	4	0	0	0	1	0	0		0															0															0
35	4	1	4	1	1	2		0	0	1	1	0	0		0															0															0
23	1	2		1	1	2	4	0	0	0	1	0	0		0															0															0
25	1	1	1	1	1	1	4	0	0	0	1	0	0		0															0															0
35	1	2		1	2										0															0															0
18	2	2		4	2										0															0															0
25	1	2		3	2										0															0															0
20	1	1	1	1	1	1	4	0	0	0	1	0	0		0															0															0
33	1	1	4	1	1	1	4	0	0	0	1	0	0		0															0															0
30	1	1	5	1	1	1	4	0	0	0	1	0	0		0															0															0
19	1	2		3	1	2	4	0	0	0	1	0	0		0															0															0
47	4	1	8	1	2										0															0															0
43	1	1	5	1	2										0															0															0
20	4	2		1	1	2	4	0	0	0	1	0	0		0															0															0
40	3	1	3	1	1	2	4	0	0	0	1	0	0		0															0															0
25	3	1	1	1	2										0															0															0
25	3	1	1	1	1	2	4	0	0	0	1	0	0		0															0															0
20	1	1	1	1	1	2	4	0	0	0	1	0	0		0															0															0
35	3	1	7	1	1	2	4	0	0	0	1	0	0		0															0															0
35	1	1	2	1	1	2	4	0	0	0	1	0	0		0															0															0
47	3	1	5	1	2										0															0															0
23	1	1	3	3	1	1	4	0	0	0	1	0	0		0															0															0
15	2	2		3	2										0															0															0
25	1	1	2	1	1	2	4	0	0	0	1	0	0		0															0															0
35	4	1	5	1	1	2	4	0	0	0	1	0	0		1	1	0	1	0	6	1	0	0	0	0	0	0		1	0															0
28	1	1	2	3	1	1		1	0	1	0	0	0		0															0															0
27	1	1	3	3	1	1		1	0	0	1	0	0		0															0															0
30	3	1	4	1	1	2	4	0	0	0	1	0	0		0															0															0
40	3	1	4	1	2										1	4	0	0	1	4	0	1	0	0	0	0	0		0	0															0
30	1	1	4	1	1	1	4	0	0	0	1	0	0		1	3	1	0	0	1	0	0	0	0	1	0	0		1	0															0
27	1	1	3	3	1	1	4	0	0	0	1	0	0		0															0															0
25	1	1	3	1	1	1	4	0	0	0	1	0	0		0															0															0
15	2	2		3	2										0															0															0
26	1	1	2	4	1	1	4	0	0	0	1	0	0		0															0															0
40	4	1	3	1	1	2	6	0	0	0	0	0	1	Calander	1	1	0	1	0	6	1	0	0	0	0	0	0		1	0															0
17	2	2		1	2										0															0															0
35	1	1	5	1	1	2	6	0	0	0	0	0	1	Calander	0															0															0
15	2	2		3	2										0															0															0
40	1	1	7	1	1	2	4	0	0	0	1	0	0		0															0															0
17	2	2		3	2										0															0															0
38	1	1	7	1	1	2	6	0	0	0	0	0	1	Calander	0															0															0
30	1	1	4	1	2										0															0															0
30	1	1	1	1	1	2	4	0	0	0	1	0	0		0															0															0
49	1	1	1	1	2										1	1	0	1	0	6	1	0	0	0	0	0	0		1	1	1	1	0	0	3	1	0	0	0	0	0	0		1	0
26	2	2		4	2										1	1	0	1	0	4	0	1	0	0	0	0	0		1	0															0
23	1	1	2	3	1	1	4	0	0	0	1	0	0		0															0															0
35	1	1	5	1	1	2	6	0	0	0	0	0	1	Calander	0															0															0
32	1	1	2	3	1	1	4	0	0	0	1	0	0		0															0															0
35	1	1	4	1	2										0															0															0
32	1	1	2	1	1	1	4	0	0	0	1	0	0		0															0															0
30	1	1	2	1	1	1	4	0	0	0	1	0	0		0															0															0
35	1	1	3	3	1	1	4	0	0	0	1	0	0		0															0															0
39	4	1	5	1	1	1	4	0	0	0	1	0	0		0															0															0
38	1	1	2	2	1	1	4	0	0	0	1	0	0		0															0															0
35	1	1	2	1	1	1	4	0	0	0	1	0	0		0															0															0
24	2	2		2	1	1	4	0	0	0	1	0	0		0															0															0
38	1	1	4	2	1	1		1	0	0	1	0	0		0															0															0
38	1	1	3	2	2										0															0															0
38	1	1	5	1	1	1	4	0	0	0	1	0	0		0															0															0
34	1	1	4	1	1	1	4	0	0	0	1	0	0		0															0															0
35	4	1	3	2	1	1	4	0	0	0	1	0	0		0															0															0
25	2	2		3	2										0															0															0
22	1	2		1	1	1	4	0	0	0	1	0	0		0															0															0
40	1	1	5	1	1	1	4	0	0	0	1	0	0		0															0															0
16	2	2		3	2										0															0															0
36	1	1	8	1	1	1	4	0	0	0	1	0	0		0															0															0
28	1	1	2	3	1	1	4	0	0	0	1	0	0		0															0															0
30	1	1	3	1	1	2		1	0	0	1	0	0		0															0															0
30	1	1	5	1	1	1	4	0	0	0	1	0	0		0															0															0
18	1	1	1	3	1	2	4	0	0	0	1	0	0		0															0															0
28	1	1	4	1	1	1	4	0	0	0	1	0	0		0															0															0
45	1	1	4	1	1	2	4	0	0	0	1	0	0		0															0															0
28	1	1	2	4	1	2	6	0	0	0	0	0	1	Calander	1	3	1	0	0	6	1	0	0	0	0	0	0		1	1	3	0	0	1	3	1	0	0	0	0	0	0		1	0
36	1	1	4	1	1	1	4	0	0	0	1	0	0		0															0															0
45	1	1	6	1	1	2	6	0	0	0	0	0	1	Calander	0															0															0
49	1	1	6	1	1	2	6	0	0	0	0	0	1	Calander	0															0															0
38	1	1	4	3	1	1		0	0	1	1	0	0		0															0															0
42	1	1	7	1	1	2	6	0	0	0	0	0	1	Calander	0															0															0
45	1	1	6	1	2										0															0															0
30	1	1	3	1	1	2	6	0	0	0	0	0	1	Calander	0															0															0
48	1	1	1	1	2										0															0															1	1	1	0	0
48	1	1	9	1	2										0															0															0
28	1	1	1	3	1	2	6	0	0	0	0	0	1	Calander	0															0															0
45	1	1	2	1	1	2	6	0	0	0	0	0	1	Calander	0															0															0
30	1	1	3	1	1	1	4	0	0	0	1	0	0		0															0															0
48	1	1	3	1	2										0															0															0
48	1	1	8	1	1	2	6	0	0	0	0	0	1	Calander	1	1	0	1	0	6	1	0	0	0	0	0	0		1	1	1	1	0	0	3	1	0	0	0	0	0	0		1	1	1	1	0	0
35	1	1	4	1	1	1	4	0	0	0	1	0	0		0															0															0
22	1	1	2	1	1	1	4	0	0	0	1	0	0		0															0															0
25	1	1	2	3	1	1		1	0	0	1	0	0		0															0															0
28	4	1	1	1	1	2	6	0	0	0	0	0	1	Calander	0															0															0
35	3	1	3	1	1	2	4	0	0	0	1	0	0		0															1	1	1	0	0	2	1	0	0	0	1	0	0		1	0
21	2	1	1	3	2										1	4	0	0	1	5	0	0	0	0	0	1	0		1	1	5	0	1	0	6	0	0	0	0	0	1	0		1	0
48	3	1	5	1	2										0															0															0
45	3	2		1	2										0															1	2	1	1	0	5	0	1	0	0	0	0	0		0	0
30	1	1	3	1	1	1	4	0	0	0	1	0	0		0															0															0
48	1	1	6	1	2										0															0															0
48	1	1	4	1	2										0															0															0
25	4	1	2	1	2										0															1	1	1	0	0	2	1	0	0	0	1	0	0		1	0
30	1	1	3	1	1	1	4	0	0	0	1	0	0		0															0															0
21	4	1	1	1	2										0															0															0
48	3	1	5	1	2										0															0															0
25	4	1	1	1	2										0															0															0
45	1	1	5	1	2										0															1	1	1	0	0	2	1	0	0	0	1	0	0		1	0
26	1	1	2	1	1	1	4	0	0	0	1	0	0		0															1	1	1	0	0	2	1	0	0	0	1	0	0		1	0
21	3	1	1	1	2										0															1	1	1	0	0	2	1	0	0	0	1	0	0		1	0
48	3	1	5	1	2										0															0															0
22	4	1	1	1	1	2	3	0	0	1	0	0	0		0															0															0
48	1	1	3	1	2										0															0															0
45	1	1	4	1	2										0															0															0
26	1	1	4	1	1	1	4	0	0	0	1	0	0		0															0															0
15	2	2		3	2										0															0															0
35	1	1	3	1	1	1		1	0	0	1	0	0		0															0															0
35	3	1	3	3	1	2	3	0	0	1	0	0	0		0															0															0
25	1	1	2	1	1	1	4	0	0	0	1	0	0		0															0															0
38	1	1	5	1	1	1	4	0	0	0	1	0	0		0															0															0
15	2	2		1	2										0															0															0
45	1	1	4	1	1	2	6	0	0	0	0	0	1	Calander	0															0															0
25	1	1	2	3	1	1	4	0	0	0	1	0	0		0															0															0
22	4	1	1	1	1	2	6	0	0	0	0	0			0															0															0
25	1	1	1	1	1	1	4	0	0	0	1	0	0		0															0															0
30	1	1	3	1	1	1	4	0	0	0	1	0	0		0															0															0
30	1	1	1	1	1	2	6	0	0	0	0	0	1	Calander	0															0															0
26	1	1	2	1	1	1	4	0	0	0	1	0	0		0															0															0
45	4	2		1	2										0															0															0
35	4	1	2	1	1	2	6	0	0	0	0	0			0															0															0
30	4	1	1	1	2										0															0															0
28	1	1	4	1	1	1	4	0	0	0	1	0	0		0															0															0
22	1	1	1	3	1	2	6	0	0	0	0	0	1	Calander	0															0															0
45	3	1	2	1	2										0															0															0
26	1	1	3	1	1	1	4	0	0	0	1	0	0		0															0															0
25	1	1	3	1	1	1	4	0	0	0	1	0	0		0															0															0
25	1	1	2	1	1	1	4	0	0	0	1	0	0		0															0															0
26	1	1	2	3	1	1	4	0	0	0	1	0	0		0															0															0
17	2	2		3	2										0															0															0
35	1	1	4	1	1	2	6	0	0	0	0	0	1	Calander	0															0															0
25	1	1	2	1	1	1	4	0	0	0	1	0	0		0															0															0
45	4	1	3	1	2										0															0															0
40	4	1	2	1	1	2	4	0	0	0	1	0	0		0															0															0
45	4	1	4	1	2										0															0															0
45	4	1	6	1	2										0															0															0
25	3	1	1	3	1	1	3	0	0	1	0	0	0		0															0															0
15	2	2		3	2										0															0															0
16	2	2		3	2										0															0															0
16	3	2		3	1	2	4	0	0	0	1	0	0		0															0															0
45	1	1	1	1	1	2	4	0	0	0	1	0	0		0															0															0
15	2	2		1	2										0															0															0
24	1	1	3	1	1	2	4	0	0	0	1	0	0		0															0															0
30	1	1	4	2	2										0															0															0
35	1	1	5	2	1	1	4	0	0	0	1	0	0		0															0															0
30	3	1	2	2	1	2	4	0	0	0	1	0	0		0															0															0
35	1	1	5	1	1	2	4	0	0	0	1	0	0		0															0															0
45	1	1	6	2	1	2	4	0	0	0	1	0	0		0															0															0
40	1	1	2	2	2										0															0															0
30	1	1	5	1	1	2	4	0	0	0	1	0	0		0															0															0
28	1	1	1	3	1	1	4	0	0	0	1	0	0		0															0															0
45	4	1	5	1	1	2	4	0	0	0	1	0	0		0															0															0
18	1	2		3	1	1	4	0	0	0	1	0	0		0															0															0
25	1	1	1	1	1	2	6	0	0	0	0	0	1	Calander	0															0															0
30	1	1	3	1	1	1	4	0	0	0	1	0	0		0															0															0
25	1	1	2	3	1	1	4	0	0	0	1	0	0		0															0															0
30	1	1	2	1	1	1	4	0	0	0	1	0	0		0															0															0
35	1	1	6	1	1	1	4	0	0	0	1	0	0		0															0															0
35	1	1	4	1	1	2	6	0	0	0	0	0	1	Calander	0															0															0
22	2	1	2	1	1	2	6	0	0	0	0	0	1	Calander	0															0															0
47	3	1	4	1	1	2	6	0	0	0	0	0	1	Calander	0															0															0
30	1	1	5	1	1	1	4	0	0	0	1	0	0		0															0															0
30	3	1	5	1	2										0															0															0
15	2	2		1	2										0															0															0
18	2	2		3	2										0															0															0
25	1	1	1	3	1	2	6	0	0	0	0	0	1	Calander	0															0															0
20	2	2		5	2										0															0															0
17	2	2		3	2										0															0															0
19	1	2		3	2										0															0															0
22	2	2		1	2										0															0															0
30	1	1	3	1	1	1	4	0	0	0	1	0	0		0															0															0
26	1	1	3	1	1	2	6	0	0	0	0	0	1	Calander	0															0															0
48	1	1	4	1	1	2	6	0	0	0	0	0	1	Calander	0															0															0
35	1	1	6	1	2										0															0															0
30	4	1	1	1	1	2	6	0	0	0	0	0	1	Calander	0															0															0
25	4	1	2	1	1	2	6	0	0	0	0	0	1	Calander	0															0															0
15	1	2		3	2										0															0															0
45	1	1	4	1	2										0															0															0
25	1	1	2	3	1	2	6	0	0	0	0	0	1	Calander	0															0															0
20	1	1	1	3	1	2	6	0	0	0	0	0	1	Calander	0															0															0
45	3	1	4	1	1	2	6	0	0	0	0	0	1	Calander	0															0															0
25	4	1	1	4	1	2	4	0	0	0	1	0	0		0															0															0
18	2	2		4	2										0															0															0
40	2	1	4	1	2										0															0															0
48	4	1	2	1	2										0															0															0
45	1	1	3	1	1	2	3	0	0	1	0	0	0		0															0															0
15	2	2		1	2										0															0															0
35	1	1	7	1	2										0															0															0
30	3	1	4	3	1	2	6	0	0	0	0	0	1	Calander	0															0															0
40	1	1	6	3	2										0															0															0
20	1	1	1	1	1	1	4	0	0	0	1	0	0		0															0															0
20	1	1	1	3	1	1	4	0	0	0	1	0	0		0															0															0
45	1	1	6	1	2										0															0															0
35	1	1	4	1	1	2	4	0	0	0	1	0	0		0															0															0
29	1	1	3	1	1	1	4	0	0	0	1	0	0		0															0															0
35	1	1	4	1	1	1	4	0	0	0	1	0	0		0															0															0
25	1	1	1	3	1	1	4	0	0	0	1	0	0		0															0															0
15	2	2		3	2										0															0															0
36	1	1	4	1	1	1	3	0	0	1	0	0	0		0															0															0
36	1	1	4	1	1	1	3	0	0	1	0	0	0		0															0															0
15	2	2		3	2										0															0															0
30	1	1	5	3	1	2	6	0	0	0	0	0	1	Calander	0															0															0
34	4	1	3	1	2										0															0															0
35	1	1	3	1	1	2	6	0	0	0	0	0	1	Calander	0															0															0
49	4	1	5	1	2										0															0															0
48	4	1	5	1	2										0															0															0
40	3	1	4	1	1	2	6	0	0	0	0	0	1	Calander	0															0															0
46	3	1	7	1	2										0															0															0
49	3	1	3	1	2										0															0															0
20	1	1	1	1	1	1	4	0	0	0	1	0	0		0															0															0
16	2	2		3	2										0															0															0
36	1	1	6	1	1	2	4	0	0	0	1	0	0		0															0															0
27	4	1	3	1	1	1	4	0	0	0	1	0	0		0															0															0
35	3	1	2	1	1	1	4	0	0	0	1	0	0		1	3	1	0	0	6	1	0	0	0	0	0	0		1	1	3	0	0	1	3	1	0	0	0	0	0	0		1	1	2	0	0	1
23	1	1	1	3	1	1	4	0	0	0	1	0	0		0															0															0
40	3	1	3	1	1	2	4	0	0	0	1	0	0		0															0															0
37	1	1	6	1	1	1	4	0	0	0	1	0	0		0															0															0
30	4	1	1	1	1	2	4	0	0	0	1	0	0		0															1	3	0	0	1	6	0	0	0	0	0	1	0		0	0
28	1	2		3	1	1	4	0	0	0	1	0	0		0															0															0
45	1	1	5	1	1	2	4	0	0	0	1	0	0		0															0															0
15	2	2		3	2										0															0															0
15	2	2		3	2										0															0															0
18	4	2		3	1	2	4	0	0	0	1	0	0		0															0															0
15	2	2		3	2										0															0															0
30	3	1	2	2	1	2	4	0	0	0	1	0	0		0															0															0
40	4	1	5	1	1	2	4	0	0	0	1	0	0		0															0															0
27	3	1	1	1	1	2	4	0	0	0	1	0	0		0															0															0
35	4	1	4	1	1	2	4	0	0	0	1	0	0		0															0															0
22	4	1	1	1	1	2	4	0	0	0	1	0	0		0															0															0
47	1	1	5	1	2										0															0															0
25	1	1	1	1	2										0															0															0
15	2	2		1	2										0															0															0
25	4	1	2	1	2										0															0															0
18	2	2		3	2										0															0															0
30	1	1	4	1	1	1	4	0	0	0	1	0	0		0															0															0
25	3	1	2	1	1	2	4	0	0	0	1	0	0		0															0															0
15	1	2		1	1	1	4	0	0	0	1	0	0		0															0															0
30	1	1	2	3	1	1	4	0	0	0	1	0	0		0															0															0
28	1	1	1	3	1	1	3	0	0	1	0	0	0		0															0															0
16	2	2		3	2										0															0															0
16	2	2		3	2										0															0															0
18	1	2		3	1	2	4	0	0	0	1	0	0		0															0															0
30	1	1	2	1	1	1	4	0	0	0	1	0	0		0															0															0
45	4	1	4	1	1	2	4	0	0	0	1	0	0		0															0															0
25	4	1	1	1	1	2	4	0	0	0	1	0	0		0															0															0
25	4	1	1	2	1	2	4	0	0	0	1	0	0		0															0															0
40	4	1	5	1	1	2	4	0	0	0	1	0	0		0															0															0
35	1	1	5	1	2										0															0															0
30	3	1	2	1	1	2	4	0	0	0	1	0	0		0															0															0
20	1	1	1	2	2										0															0															0
28	1	1	3	1	1	1	4	0	0	0	1	0	0		0															0															0
15	2	2		3	2										0															0															0
20	1	1	1	1	1	1		1	0	0	1	0	0		0															0															0
28	1	1	4	1	1	2		0	0	1	1	0	0		0															0															0
20	1	1	1	1	1	1	4	0	0	0	1	0	0		0															0															0
36	1	1	4	1	1	1	4	0	0	0	1	0	0		0															0															0
30	4	1	3	1	1	2	4	0	0	0	1	0	0		0															0															0
40	1	1	6	1	1	2	4	0	0	0	1	0	0		0															0															0
16	2	2		3	2										0															0															0
16	1	2		3	2										0															0															0
15	2	2		3	2										0															0															0
35	1	1	4	1	1	1	4	0	0	0	1	0	0		0															0															0
31	3	1	2	3	1	2	4	0	0	0	1	0	0		0															0															0
35	4	1	2	1	2										0															0															0
32	1	1	2	1	1	1	4	0	0	0	1	0	0		0															0															0
15	2	2		3	2										0															0															0
16	2	2		3	2										0															0															0
15	2	2		1	2										0															0															0
25	2	2		3	2										0															0															0
32	1	1	2	1	1	1	4	0	0	0	1	0	0		0															0															0
39	1	1	5	1	1	2	6	0	0	0	0	0			0															0															0
28	2	2		3	1	2	6	0	0	0	0	0			0															0															0
30	1	1	2	3	1	1	4	0	0	0	1	0	0		0															0															0
34	1	1	3	1	1	1	4	0	0	0	1	0	0		0															0															0
36	1	1	4	3	1	1	4	0	0	0	1	0	0		0															0															0
29	1	1	1	3	1	1	4	0	0	0	1	0	0		0															0															0
32	1	1	2	3	1	1	4	0	0	0	1	0	0		0															0															0
29	1	1	2	1	1	1	4	0	0	0	1	0	0		0															0															0
28	1	1	2	1	1	1	4	0	0	0	1	0	0		0															0															0
34	1	1	2	1	1	1	4	0	0	0	1	0	0		0															0															0
39	1	1	3	1	1	2	6	0	0	0	0	0			0															0															0
36	1	1	3	3	1	1	4	0	0	0	1	0	0		0															0															0
32	1	1	3	1	1	1	4	0	0	0	1	0	0		0															0															0
32	1	1	2	1	1	1	4	0	0	0	1	0	0		0															0															0
34	1	1	3	1	1	1	4	0	0	0	1	0	0		0															0															0
34	1	1	2	1	1	1	4	0	0	0	1	0	0		0															0															0
36	1	1	3	1	1	1	4	0	0	0	1	0	0		0															0															0
28	1	1	2	1	1	1	4	0	0	0	1	0	0		0															0															0
26	1	1	1	3	1	1	4	0	0	0	1	0	0		0															0															0
37	1	1	2	1	2										0															0															0
35	1	1	2	1	1	1	4	0	0	0	1	0	0		0															0															0
35	4	1	2	1	1	1	4	0	0	0	1	0	0		0															0															0
35	1	1	2	1	1	1	4	0	0	0	1	0	0		0															0															0
35	1	1	2	1	1	1	4	0	0	0	1	0	0		0															0															0
35	1	1	3	1	1	1	3	0	0	1	0	0	0		0															0															0
32	1	1	3	1	1	1	4	0	0	0	1	0	0		0															0															0
32	1	2		1	1	1	4	0	0	0	1	0	0		0															0															0
30	1	1	2	2	1	1	4	0	0	0	1	0	0		0															0															0
28	1	1	3	1	1	1	4	0	0	0	1	0	0		0															0															0
35	1	2		2	1	1	4	0	0	0	1	0	0		0															0															0
35	4	1	2	1	1	1	4	0	0	0	1	0	0		0															0															0
32	1	1	2	2	1	1	4	0	0	0	1	0	0		0															0															0
35	2	1	2	1	1	1	4	0	0	0	1	0	0		0															0															0
35	1	1	3	1	1	1	4	0	0	0	1	0	0		0															0															0
29	1	1	3	1	1	1	4	0	0	0	1	0	0		0															0															0
35	1	1	3	1	1	1	4	0	0	0	1	0	0		0															0															0
32	1	1	3	1	1	1	4	0	0	0	1	0	0		0															0															0
35	1	1	1	1	2										0															0															0
48	1	1	8	1	1	2	6	0	0	0	0	0	1	Calander	0															0															1	1	1	0	0
49	1	1	4	1	1	2	4	0	0	0	1	0	0		1	1	0	1	0	5	0	0	0	0	0	1	0		1	1	1	1	0	0	6	0	0	0	0	0	1	0		1	1	1	1	0	0
49	1	1	2	1	2										0															0															0
49	1	1	4	1	2										0															0															0
49	1	1	5	3	1	2	6	0	0	0	0	0	1	Calander	0															0															0
48	1	1	1	1	2										0															0															0
46	1	1	9	1	2										0															0															0
46	1	1	3	1	2										0															0															0
46	1	1	5	1	1	2	6	0	0	0	0	0	1	Calander	0															0															0
40	1	1	5	1	1	1	4	0	0	0	1	0	0		0															0															0
45	1	1	1	1	2										0															0															0
15	2	2		3	2										0															0															0
21	1	1	1	3	1	1	4	0	0	0	1	0	0		0															0															0
45	1	1	3	1	2										0															0															0
29	1	1	1	3	1	2	6	0	0	0	0	0	1	Calander	0															0															0
37	1	1	4	1	2										0															0															0
46	1	1	5	1	2										0															0															0
28	1	1	4	1	2										0															0															0
24	1	1	2	3	1	1	4	0	0	0	1	0	0		0															0															0
48	1	1	3	1	2										0															0															0
48	1	1	3	1	2										0															0															0
40	1	1	3	1	1	1		0	0	1	1	0	0		0															0															0
28	1	1	3	3	1	1	4	0	0	0	1	0	0		0															0															0
25	1	1	1	1	1	1	4	0	0	0	1	0	0		0															0															0
49	1	1	4	1	2										0															0															0
45	1	1	3	1	1	1	4	0	0	0	1	0	0		0															0															0
37	1	1	4	1	1	1	4	0	0	0	1	0	0		0															0															0
30	1	1	5	1	1	1		1	0	0	1	0	0		0															0															0
30	1	1	4	1	1	1	4	0	0	0	1	0	0		0															0															0
33	1	1	3	1	1	1	4	0	0	0	1	0	0		0															0															0
45	1	1	6	3	2										0															0															0
35	1	1	4	1	1	1	4	0	0	0	1	0	0		0															0															0
30	1	1	2	1	1	2	6	0	0	0	0	0	1	Calander	0															0															0
24	1	2		3	2										0															0															0
45	1	1	6	1	2										0															0															0
30	1	1	6	1	1	1	4	0	0	0	1	0	0		0															0															0
35	1	1	6	1	1	1	4	0	0	0	1	0	0		0															0															0
21	1	1	2	1	1	2	6	0	0	0	0	0	1	Calander	0															0															0
45	1	1	5	1	1	2	6	0	0	0	0	0	1	Calander	0															0															0
25	1	1	1	3	1	1	4	0	0	0	1	0	0		0															0															0
25	1	1	2	1	1	2	6	0	0	0	0	0	1	Calander	0															0															0
25	1	1	2	3	1	2	6	0	0	0	0	0	1	Calander	0															0															0
20	1	1	1	3	1	1	4	0	0	0	1	0	0		0															0															0
30	1	1	5	1	1	2	6	0	0	0	0	0	1	Calander	0															0															0
22	1	2		4	1	1	4	0	0	0	1	0	0		0															0															0
22	1	2		1	1	1	4	0	0	0	1	0	0		0															0															0
35	1	1	4	1	1	1	4	0	0	0	1	0	0		0															0															0
30	1	1	5	1	1	1	4	0	0	0	1	0	0		0															0															0
22	1	1	2	1	1	1	4	0	0	0	1	0	0		0															0															0
40	1	1	9	1	1	2	6	0	0	0	0	0	1	Calander	0															0															0
40	1	1	5	1	1	1		1	0	0	1	0	0		0															0															0
49	1	1	7	1	2										0															0															0
48	1	1	10	1	2										0															0															0
49	1	1	10	3	1	2	6	0	0	0	0	0	1	Calander	0															0															0
48	1	1	5	3	2										0															0															0
32	1	1	3	1	1	1	4	0	0	0	1	0	0		0															0															0
18	2	2		3	2										0															0															0
37	4	1	4	1	1	2	4	0	0	0	1	0	0		0															0															0
20	4	2		1	1	1	4	0	0	0	1	0	0		0															0															0
30	1	1	3	1	1	1	4	0	0	0	1	0	0		0															0															0
27	1	1	3	1	1	1		1	0	0	1	0	0		0															0															0
25	1	1	1	3	1	1	4	0	0	0	1	0	0		0															0															0
25	3	1	2	1	1	2	4	0	0	0	1	0	0		0															0															0
35	1	1	4	1	1	1		1	0	0	1	0	0		0															0															0
36	1	2		1	1	2	4	0	0	0	1	0	0		0															0															0
45	3	1	6	1	2										0															0															0
45	4	1	3	1	2										0															0															0
25	1	1	2	1	1	1	4	0	0	0	1	0	0		0															0															0
48	4	1	3	1	2										0															0															0
42	3	1	3	1	2										0															0															0
40	4	1	3	1	1	2	4	0	0	0	1	0	0		0															0															0
35	4	1	3	1	1	2	4	0	0	0	1	0	0		0															0															0
40	4	1	3	1	2										0															0															0
40	1	1	4	1	1	2	4	0	0	0	1	0	0		0															0															0
35	1	1	4	1	1	1	4	0	0	0	1	0	0		0															0															0
45	1	1	4	1	1	2		0	0	1	1	0	0		0															0															0
40	1	1	6	1	2										0															0															0
36	1	1	5	1	1	1		1	0	0	1	0	0		0															0															0
28	1	1	4	1	1	1	4	0	0	0	1	0	0		0															0															0
48	3	1	3	1	2										0															0															0
25	1	1	1	1	1	1	4	0	0	0	1	0	0		0															0															0
35	1	1	4	1	2										0															0															0
30	1	1	2	3	1	2	4	0	0	0	1	0	0		0															0															0
35	1	1	4	1	1	1	4	0	0	0	1	0	0		0															0															0
30	1	1	1	3	1	1	4	0	0	0	1	0	0		0															0															0
40	1	1	6	1	1	2	4	0	0	0	1	0	0		0															0															0
48	3	1	3	1	1	2	4	0	0	0	1	0	0		0															0															0
48	4	1	2	1	2										0															0															0
29	1	1	2	1	1	1	4	0	0	0	1	0	0		0															0															0
25	1	1	1	4	1	1	4	0	0	0	1	0	0		0															0															0
40	1	1	7	1	2										0															0															0
48	1	1	5	1	2										0															0															0
18	2	2		3	2										0															0															0
27	1	1	2	3	1	1	4	0	0	0	1	0	0		0															0															0
35	1	1	5	1	1	1	4	0	0	0	1	0	0		0															0															0
32	1	1	5	1	1	1	4	0	0	0	1	0	0		0															0															0
45	1	1	5	1	2										0															0															0
25	1	1	1	3	1	2	4	0	0	0	1	0	0		0															0															0
45	1	1	4	1	2										0															0															0
40	3	1	3	1	1	2	6	0	0	0	0	0	1	Calander	0															0															0
45	1	1	7	1	2										0															0															0
18	2	2		1	2										0															0															0
29	1	1	4	1	2										0															0															0
30	1	1	7	3	2										0															0															0
26	1	1	2	1	1	1	4	0	0	0	1	0	0		0															0															0
22	1	1	1	3	1	1	4	0	0	0	1	0	0		0															0															0
35	4	1	3	1	1	2	6	0	0	0	0	0	1	Calander	0															0															0
30	4	1	2	1	1	2	6	0	0	0	0	0	1	Calander	1	3	1	0	0	5	0	0	0	0	0	1	0		1	0															0
30	3	1	2	1	2										0															0															0
35	1	1	3	1	2										0															0															0
40	1	1	6	1	1	1	4	0	0	0	1	0	0		0															0															0
16	2	2		3	2										0															0															0
45	1	1	8	1	1	2	6	0	0	0	0	0	1	Calander	0															0															0
25	1	1	2	3	1	1	4	0	0	0	1	0	0		0															0															0
30	1	1	3	1	1	1	4	0	0	0	1	0	0		0															0															0
37	1	1	9	1	2										0															0															0
18	2	2		3	2										0															0															0
25	2	1	1	3	1	2	4	0	0	0	1	0	0		0															0															0
35	3	1	7	1	2										0															0															0
38	3	1	5	1	2										0															0															0
40	1	1	4	1	2										0															0															0
38	1	2		1	2										0															0															0
16	2	2		3	2										0															0															0
35	1	1	1	1	2										0															0															0
39	1	1	9	1	2										0															0															0
35	4	1	3	1	1	1		1	0	0	1	0	0		0															0															0
48	1	1	3	1	1	2	6	0	0	0	0	0	1	Calander	0															0															0
24	2	2		3	2										0															1	3	0	0	1	6	0	0	0	0	0	1	0		1	0
18	2	2		3	2										0															0															0
43	1	1	6	1	1	2	6	0	0	0	0	0	1	Calander	0															0															0
18	1	1	1	1	1	1	4	0	0	0	1	0	0		0															0															0
40	1	1	5	1	2										0															0															0
48	3	1	4	1	2										0															0															0
38	1	1	3	1	1	1	4	0	0	0	1	0	0		0															0															0
20	1	1	2	1	1	1	4	0	0	0	1	0	0		0															0															0
40	3	2		1	2										1	3	1	0	0	5	0	0	0	0	0	1	0		1	0															0
28	1	1	3	1	1	2	4	0	0	0	1	0	0		0															0															0
35	1	1	5	1	1	2	6	0	0	0	0	0	1	Calander	0															0															0
38	1	1	7	1	1	1	4	0	0	0	1	0	0		0															0															0
18	2	2		3	2										0															0															0
45	1	1	5	1	2										0															0															0
17	2	2		3	2										0															0															0
40	1	1	3	1	1	1		0	0	1	1	0	0		0															0															0
18	1	2		3	1	2	6	0	0	0	0	0	1	Calander	0															0															0
38	1	1	5	1	1	1		1	0	0	1	0	0		0															0															0
16	1	2		4	2										0															0															0
19	1	2		3	1	1	4	0	0	0	1	0	0		0															0															0
22	1	1	2	1	1	1	4	0	0	0	1	0	0		0															0															0
25	1	1	1	1	1	1	4	0	0	0	1	0	0		0															0															0
40	1	1	4	1	1	2	4	0	0	0	1	0	0		0															0															0
38	1	1	9	1	1	1	4	0	0	0	1	0	0		0															0															0
25	1	1	2	3	1	1	4	0	0	0	1	0	0		0															0															0
36	1	1	6	1	1	1	4	0	0	0	1	0	0		0															0															0
45	1	1	5	1	1	2	6	0	0	0	0	0	1	Calander	0															0															0
35	1	1	5	1	1	1	4	0	0	0	1	0	0		0															0															0
35	4	1	1	1	2										0															0															0
30	1	1	5	1	1	1	4	0	0	0	1	0	0		0															0															0
35	3	1	6	1	2										0															0															0
25	1	1	5	1	2										0															0															0
40	4	1	5	1	1	2	6	0	0	0	0	0	1	Calander	0															0															0
15	2	2		3	2										0															0															0
27	2	1	1	1	1	1	4	0	0	0	1	0	0		0															0															0
35	1	1	6	1	1	1	4	0	0	0	1	0	0		0															0															0
18	1	2		1	2										0															0															0
18	2	2		3	2										0															0															0
26	1	1	2	1	1	1	4	0	0	0	1	0	0		0															0															0
33	1	1	3	1	1	1	4	0	0	0	1	0	0		0															0															0
35	1	1	3	1	1	1		1	0	0	1	0	0		0															0															0
30	1	1	4	1	2										0															0															0
38	1	1	6	1	1	1		1	0	0	1	0	0		0															0															0
20	3	1	1	1	2										0															0															0
25	1	1	1	1	1	1	4	0	0	0	1	0	0		0															0															0
38	1	1	6	1	1	1	4	0	0	0	1	0	0		0															0															0
24	1	1	1	1	1	2	4	0	0	0	1	0	0		0															0															0
25	1	1	2	4	1	2	4	0	0	0	1	0	0		0															0															0
21	1	1	1	3	1	2	4	0	0	0	1	0	0		0															0															0
40	1	1	5	1	1	2	3	0	0	1	0	0	0		0															0															0
25	1	1	2	3	1	1	4	0	0	0	1	0	0		0															0															0
46	3	1	3	1	2										0															0															0
49	3	1	5	1	2										0															0															0
48	3	1	3	1	2										0															0															0
20	2	2		1	2										0															0															0
18	2	2		1	2										0															0															0
26	1	1	1	1	1	1	4	0	0	0	1	0	0		0															0															0
44	1	1	2	1	2										0															0															0
15	2	2		3	2										0															0															0
43	1	1	4	1	1	2	4	0	0	0	1	0	0		0															0															0
15	2	2		3	2										0															0															0
18	4	2		1	2										0															0															0
35	1	1	4	1	1	2	4	0	0	0	1	0	0		0															0															0
15	2	2		1	2										0															0															0
23	1	1	1	1	1	1	4	0	0	0	1	0	0		0															0															0
49	1	1	2	1	2										0															0															0
15	2	2		3	2										0															0															0
22	1	1	1	1	1	1	4	0	0	0	1	0	0		0															0															0
45	1	1	8	1	2										0															0															0
45	1	1	6	1	2										0															0															0
45	4	1	3	1	2										0															0															0
49	4	1	1	1	2										0															0															0
15	2	2		3	2										0															0															0
17	2	2		3	2										0															0															0
40	1	1	5	1	1	2	4	0	0	0	1	0	0		0															0															0
22	1	2		1	1	1	4	0	0	0	1	0	0		0															0															0
25	1	1	2	1	1	2	4	0	0	0	1	0	0		0															0															0
38	1	1	3	3	1	1	4	0	0	0	1	0	0		0															0															0
38	4	1	4	1	1	2	4	0	0	0	1	0	0		0															1	1	1	0	0	3	1	0	0	0	0	0	0		1	0
16	2	2		3	2										0															0															0
35	1	1	2	1	1	1	4	0	0	0	1	0	0		0															0															0
34	1	1	5	1	1		4	0	0	0	1	0	0		0															1	1	1	0	0	3	1	0	0	0	0	0	0		1	0
17	2	2		3	2										0															0															0
32	1	1	5	1	1	1	4	0	0	0	1	0	0		0															0															0
18	2	2		1	2										0															0															0
28	1	1	2	1	1	1	4	0	0	0	1	0	0		0															0															0
35	4	1	3	2	1	2	4	0	0	0	1	0	0		0															0															0
15	2	2		3	2										0															0															0
16	2	2		3	2										0															0															0
25	1	1	2	1	1	1	4	0	0	0	1	0	0		0															0															0
27	1	1	3	4	1	1	4	0	0	0	1	0	0		0															0															0
18	2	2		1	2										0															0															0
21	1	2		1	1	2	4	0	0	0	1	0	0		0															0															0
28	1	1	4	1	1	1	4	0	0	0	1	0	0		0															0															0
17	2	2		1	2										0															0															0
45	3	2		1	2										0															0															0
45	1	1	6	1	2										0															0															0
23	1	1	2	2	1	1	4	0	0	0	1	0	0		0															0															0
45	3	1	7	1	2										0															0															0
40	1	1	6	1	2										0															0															0
40	1	1	4	1	2										0															0															0
48	4	1	6	1	2										0															0															0
25	1	1	2	3	1	2	4	0	0	0	1	0	0		0															0															0
25	4	1	1	1	1	2	4	0	0	0	1	0	0		0															0															0
45	4	1	7	1	2										0															0															0
30	1	1	4	1	1	2	4	0	0	0	1	0	0		0															0															0
49	4	1	1	1	2										0															0															0
30	3	1	2	1	2										0															0															0
30	1	1	3	1	1	1	4	0	0	0	1	0	0		0															0															0
18	2	2		1	2										0															0															0
49	1	1	2	1	2										0															0															0
30	1	1	3	1	1	1		1	0	0	1	0	0		0															0															0
25	1	1	2	1	1	1	4	0	0	0	1	0	0		0															0															0
35	3	1	4	1	1	2	4	0	0	0	1	0	0		0															0															0
16	2	2		2	2										0															0															0
37	3	1	6	1	1	2	4	0	0	0	1	0	0		0															0															0
20	4	1	1	1	1	2	4	0	0	0	1	0	0		1	3	1	0	0	6	1	0	0	0	0	0	0		1	0															0
27	2	2		1	2										0															0															0
23	2	2		3	2										0															0															0
20	1	1	1	2	1	1	4	0	0	0	1	0	0		0															0															0
48	4	1	5	2	2										0															0															0
18	2	2		1	2										0															0															0
45	4	1	4	1	2										0															0															0
30	3	1	5	1	2										0															0															0
26	4	2		1	1	2	4	0	0	0	1	0	0		1	3	1	0	0	6	1	0	0	0	0	0	0		0	0															0
40	4	1	5	1	1	2	4	0	0	0	1	0	0		0															0															0
35	4	1	3	1	1	1	4	0	0	0	1	0	0		1	3	1	0	0	6	1	0	0	0	0	0	0		1	0															0
16	2	2		3	2										0															0															0
25	1	1	3	1	1	1	4	0	0	0	1	0	0		0															0															0
30	1	1	2	3	1	2	4	0	0	0	1	0	0		0															0															0
39	1	1	3	1	2										0															0															0
[truncated: 67 more columns]
